# Supplementary material for: Cytoskeletal Regulation Dominates Temperature-Sensitive Proteomic Changes of Hibernation in Forebrain of 13-Lined Ground Squirrels
Source: PLoS One. 2013 Aug 9;8(8):e71627. doi: 10.1371/journal.pone.0071627 (PMC3739743; doi:10.1371/journal.pone.0071627)
Supplement: Table S1 — Biometrics and housing information for Fall Transition 13-lined ground squirrels used in this study. (XLS) [file pone.0071627.s001.xls]

## Sheet: Table S1
Table S1. Biometrics and housing information for Fall Transition 13-lined ground squirrels used in this study.
Animal ID #	Sex	Mass at Sacrifice	Date Euthanized	Housing	Light(h):Dark(h)	Ambient Temperature (oC)	Days in Hibernaculum	State	Body Temperature at Sacrifice (oC)	Previous Torpor Bouts
41	M	311	2007-09-21	standard	14:10	18-21	0	torpid	25.9	1
42	F	213	2007-09-21	standard	14:10	18-21	0	not torpid	35.334	4
43	M	260	2007-09-28	standard	14:10	18-21	0	not torpid	35.874	4
44	M	230	2007-09-28	standard	14:10	18-21	0	not torpid	36.575	6
45	M	337	2007-10-05	standard	14:10	18-21	0	torpid/EAr	26.64	5
46	M	273	2007-10-05	standard	14:10	18-21	0	not torpid	35.536	6
47	F	275.5	2007-10-10	hibernaculum	00:24	4	5	torpid	6.439	1
48	F	284	2007-10-10	hibernaculum	00:24	4	5	not torpid	32.218	2
49	F	253.9	2007-10-10	hibernaculum	00:24	4	5	torpid	7.176	2
50	M	274.7	2007-10-12	hibernaculum	00:24	4	7	torpid	6.615	6
51	F	192.3	2007-10-12	hibernaculum	00:24	4	7	not torpid	37.619	0
52	F	178.86	2007-10-12	hibernaculum	00:24	4	7	not torpid	36.64	1
