# Supplementary material for: Cytoskeletal Regulation Dominates Temperature-Sensitive Proteomic Changes of Hibernation in Forebrain of 13-Lined Ground Squirrels
Source: PLoS One. 2013 Aug 9;8(8):e71627. doi: 10.1371/journal.pone.0071627 (PMC3739743; doi:10.1371/journal.pone.0071627)
Supplement: Table S2 — Summary of all unequivocally identified proteins that differed among six base physiological states of hibernation in 13-lined ground squirrels. (XLSX) [file pone.0071627.s002.xlsx]

## Sheet: Table S2
Table S2. Summary of all unequivocally identified proteins that differed among six base physiological states of hibernation in 13-lined ground squirrels.
Master #	Gene Symbol	ID	MW (KDa)	Species	Score:	AA coverage %[fraction]	#peps	Mean Spectral Intensity	Protein accession #	NP Accession	Gene Function
166	NEFH	neurofilament heavy polypeptide	110.344	I. tridecemlineatus	129.47	10.16 [102/1004]	8	2170000	32483416	NP_066554.2	Axoskeleton
167	NEFH	neurofilament heavy polypeptide	110.344	I. tridecemlineatus	81.94	6.47 [65/1004]	6	2330000	32483416	NP_066554.2	Axoskeleton
172	NEFH	neurofilament heavy polypeptide	110.344	I. tridecemlineatus	44.14	3.69 [37/1004]	3	4940000	32483416	NP_066554.2	Axoskeleton
177	NEFH	neurofilament heavy polypeptide	110.344	I. tridecemlineatus	74.03	5.68 [57/1004]	5	5900000	32483416	NP_066554.2	Axoskeleton
178	NEFH	neurofilament heavy polypeptide	110.344	I. tridecemlineatus	55.67	4.68 [47/1004]	4	4720000	32483416	NP_066554.2	Axoskeleton
668	USP5	ubiquitin carboxyl-terminal hydrolase 5 isoform 1	96.8314	I. tridecemlineatus	157.26	19.09 [164/859]	11	11800000	148727331	NP_001092006.1	Proteolysis
788	DNM1	dynamin	97.4078	Homo sapiens	208.57	21.64 [187/864]	14	7080000	181849	NP_004399.2	Endocytosis/GTPase
915	ACO2	aconitate hydratase	86.4509	I. tridecemlineatus	162.32	18.41 [144/782]	11	13000000	4501867	NP_001089.1	TCA cycle
919	GFM1	elongation factor G, mitochondrial	83.4559	Sus scrofa	33.93	4.91 [37/754]	3	805000	335299814	NP_079272.4	Mitochondrial protein synthesis
967	DNM1L	dynamin-1 protein isoform 1	49.9504	I. tridecemlineatus	147.45	30.93 [137/443]	10	10400000	171460914	NP_036192.2	Mitochondrial cytoskeleton
1011	DPYSL2	dihydropyrimidinase-related protein 2 isoform 1	68.582	I. tridecemlineatus	41.06	7.96 [50/628]	3	1470000	308818195	NP_001184222.1	Microtubule assembly, neuron growth
1034	LDHB	L-lactate dehydrogenase B chain	37.4206	I. tridecemlineatus	123.26	30.47 [103/338]	8	4100000	4557032	NP_002291.1	Glycolysis
1073	DLG4	disks large homolog 4 isoform 2	80.7071	I. tridecemlineatus	38.45	8.71 [63/723]	3	2440000	192447426	NP_001122299.1	Postsynaptic receptors
1076	PREP	prolyl endopeptidase	81.6819	I. tridecemlineatus	178.52	22.25 [158/710]	11	43500000	41349456	NP_002717.3	Protein maturation/degradation
1084	DPYSL2	dihydropyrimidinase-related protein 2 isoform 1	68.582	I. tridecemlineatus	107.33	20.54 [129/628]	8	7870000	308818195	NP_001184222.1	Microtubule assembly, neuron growth
1086	DPYSL2	dihydropyrimidinase-related protein 2 isoform 1	68.582	I. tridecemlineatus	92.79	13.38 [84/628]	6	5470000	308818195	NP_001184222.1	Microtubule assembly, neuron growth
1101	DPYSL2	dihydropyrimidinase-related protein 2 isoform 1	68.582	I. tridecemlineatus	70.73	13.22 [83/628]	5	4270000	308818195	NP_001184222.1	Microtubule assembly, neuron growth
1102	DPYSL2	dihydropyrimidinase-related protein 2 isoform 1	68.582	I. tridecemlineatus	155.93	22.77 [143/628]	10	5230000	308818195	NP_001184222.1	Microtubule assembly, neuron growth
1103	PCCA	propionyl-Coenzyme A carboxylase, alpha polypeptide precursor isoform 2	80.8783	Canis familiaris	50.75	6.84 [50/731]	4	2990000	73989252	NP_000273.2	Fatty acid metabolism
1110	DPYSL2	dihydropyrimidinase-related protein 2 isoform 1	68.582	I. tridecemlineatus	198.4	28.50 [179/628]	13	7440000	308818195	NP_001184222.1	Microtubule assembly, neuron growth
1115	DPYSL2	dihydropyrimidinase-related protein 2 isoform 1	68.582	I. tridecemlineatus	214.24	31.85 [200/628]	14	9000000	308818195	NP_001184222.1	Microtubule assembly, neuron growth
1220	DPYSL2	dihydropyrimidinase-related protein 2 isoform 1	68.582	I. tridecemlineatus	244.61	34.87 [219/628]	16	30100000	308818195	NP_001184222.1	Microtubule assembly, neuron growth
1225	DPYSL2	dihydropyrimidinase-related protein 2 isoform 1	68.582	I. tridecemlineatus	73.44	12.26 [77/628]	5	2560000	308818195	NP_001184222.1	Microtubule assembly, neuron growth
1286	DPYSL2	dihydropyrimidinase-related protein 2 isoform 1	68.582	I. tridecemlineatus	320.15	49.20 [309/628]	20	15200000	308818195	NP_001184222.1	Microtubule assembly, neuron growth
1301	DPYSL2	dihydropyrimidinase-related protein 2 isoform 1	68.582	I. tridecemlineatus	392.49	59.55 [374/628]	24	57000000	308818195	NP_001184222.1	Microtubule assembly, neuron growth
1307	DPYSL2	dihydropyrimidinase-related protein 2 isoform 1	68.582	I. tridecemlineatus	223.03	35.19 [221/628]	15	23500000	308818195	NP_001184222.1	Microtubule assembly, neuron growth
1340	DPYSL3	dihydropyrimidinase-related protein 3 isoform 1	74.5425	I. tridecemlineatus	99.76	15.64 [107/684]	7	7010000	308818200	NP_001184223.1	Microtubule assembly, neuron growth
1396	TUBA1C	tubulin alpha-1C chain	50.9635	I. tridecemlineatus	294.31	55.97 [253/452]	19	114000000	14389309	NP_116093.1	Cytoskeleton
1399	TUBA1A	tubulin alpha-1A chain	50.6742	I. tridecemlineatus	197.13	39.78 [179/450]	13	16000000	17986283	NP_006000.2	Cytoskeleton
1400	TUBA1A	tubulin alpha-1A chain	50.6742	I. tridecemlineatus	258.89	49.56 [223/450]	17	135000000	17986283	NP_006000.2	Cytoskeleton
1401	CORO1A	coronin-1A	51.6208	I. tridecemlineatus	40.69	9.33 [43/461]	3	2290000	5902134	NP_009005.1	Cell cycle progression, signal transduction, apoptosis, gene regulation
1449	TUBA1A	tubulin alpha-1A chain	50.6742	I. tridecemlineatus	180.27	39.11 [176/450]	12	55200000	17986283	NP_006000.2	Cytoskeleton
1461	TUBA1A	tubulin alpha-1A chain	50.6742	I. tridecemlineatus	274.49	53.11 [239/450]	18	116000000	17986283	NP_006000.2	Cytoskeleton
1473	ATP6V1B2	V-type proton ATPase subunit B	56.9461	I. tridecemlineatus	304.22	52.45 [268/511]	20	38000000	19913428	NP_001684.2	Vacuolar acidification
1482	TUBA1A	tubulin alpha-1A chain	50.6742	I. tridecemlineatus	254.7	48.89 [220/450]	17	78600000	17986283	NP_006000.2	Cytoskeleton
1494	SYN2	synapsin-2 isoform IIa	50.5933	I. tridecemlineatus	53.59	11.35 [52/458]	4	71500000	19924103	NP_598328.1	Synaptogensis, neurotransmitter release modulation
1527	TUBB4B	tubulin beta-4B chain	50.2866	I. tridecemlineatus	309.17	57.08 [254/445]	21	31100000	5174735	NP_006079.1	Cytoskeleton
1641	TUBB2A	tubulin beta-2A chain	50.3055	I. tridecemlineatus	66.39	14.38 [64/445]	5	1040000	4507729	NP_001060.1	Cytoskeleton
1704	MAP2K2	dual specificity mitogen-activated protein kinase kinase 1	43.4393	Homo sapiens	124.12	21.88 [86/393]	8	8620000	5579478	NP_109587.1	Signal transduction
1713	MAP2K1	dual specificity mitogen-activated protein kinase kinase 1	23.0399	I. tridecemlineatus	43.39	17.87 [37/207]	3	3910000	5579478	NP_002746.1	Signal transduction
1815	NDRG2	protein NDRG2 isoform a	41.5101	I. tridecemlineatus	85.82	27.08 [101/373]	6	14300000	42544211	NP_963293.1	Neuronal growth
1851	PURA	transcriptional activator protein Pur-alpha	32.6833	I. tridecemlineatus	47.97	19.79 [57/288]	3	18500000	5032007	NP_005850.1	DNA replication/transcription
1871	NDRG2	protein NDRG2 isoform a	41.5101	I. tridecemlineatus	125.41	46.92 [175/373]	9	24000000	42544211	NP_963293.1	Neuronal growth
2082	TALDO1	transaldolase	37.6387	I. tridecemlineatus	87.85	18.69 [63/337]	6	11700000	5803187	NP_006746.1	Pentose phosphate pathway
2191	PLCXD3	PI-PLC X domain-containing protein 3	36.3991	I. tridecemlineatus	68.04	16.51 [53/321]	4	12700000	53828920	NP_001005473.1	Phospholipid hydrolysis
2408	PAFAH1B2	platelet-activating factor acetylhydrolase IB subunit beta isoform a	25.74	I. tridecemlineatus	44.66	20.96 [48/229]	3	11400000	4505585	NP_002563.1	Host defense
2512	SNAP25	synaptosomal-associated protein 25	23.5429	I. tridecemlineatus	135.69	54.37 [112/206]	9	7750000	18765735	NP_570824.1	Synaptic transmission
2513	SNAP25	synaptosomal-associated protein 25	23.5429	I. tridecemlineatus	139.88	48.06 [99/206]	9	6940000	18765735	NP_570824.2	Synaptic transmission
2545	HMGB1	high mobility group protein B1	22.7327	I. tridecemlineatus	97.6	34.52 [68/197]	7	3950000	4504425	NP_002119.1	Chromatin
2610	RAB3A	ras-related protein Rab-3A	25.1977	I. tridecemlineatus	47.99	25.00 [55/220]	4	14400000	4506367	NP_002857.1	Neuron calcium exocytosis
2862	SRI	sorcin isoform B	22.0973	I. tridecemlineatus	80.96	34.34 [68/198]	6	5270000	38679884	NP_944490.1	Calcium homeostasis
2873	SLC25A10	mitochondrial dicarboxylate carrier	48.6148	I. tridecemlineatus	70.4	15.80 [70/443]	5	57700000	20149598	NP_036272.2	Mitochondrial membrane metabolite transfer
2893	STMN1	stathmin isoform a	17.2882	I. tridecemlineatus	41.61	21.48 [32/149]	3	4520000	5031851	NP_005554.1	Signal transduction/microtubule stabilization
2896	STMN1	stathmin isoform a	17.2882	I. tridecemlineatus	82.38	31.54 [47/149]	6	6710000	5031851	NP_005554.1	Signal transduction/microtubule stabilization
2902	CFL1	cofilin-1	18.0166	I. tridecemlineatus	32.15	21.38 [34/159]	2	1310000	5031635	NP_005498.1	Cytoskeleton de/polymerization
3031	MBP	myelin basic protein isoform 1	21.4933	Homo sapiens	30.5	18.80 [22/117]	2	914000	68509930	NP_002376.1	Myelination
Official gene symbols and names are listed for each unequivocally identified protein which differed significantly among sampled states by ANOVA after multiple test correction (q value). Supporting protein identification information such as recovered peptides and score are included.
