# Supplementary material for: Cytoskeletal Regulation Dominates Temperature-Sensitive Proteomic Changes of Hibernation in Forebrain of 13-Lined Ground Squirrels
Source: PLoS One. 2013 Aug 9;8(8):e71627. doi: 10.1371/journal.pone.0071627 (PMC3739743; doi:10.1371/journal.pone.0071627)
Supplement: Table S4 — All protein identity results. Data are presented for supporting amino acid sequences from homologous proteins for protein spots determined to be significant by ANOVA after FDR or important input spots from Random Forests clustering. Multiple potential protein identities are also listed when appropriate. (XLSX) [file pone.0071627.s004.xlsx]

## Sheet: Table S4
Table S4. All protein identity results.
Data are presented for supporting amino acid sequences from homologous proteins for protein spots determined to be significant by ANOVA after FDR or important input spots from Random Forests clustering. Multiple potential protein identities are also listed when appropriate.
		-----------**********Spot 166**********-----------
------------Protein Group 1 (searched in PA.13linePepEnsmbl042012) ---------------
GI#: ENSSTOP00000019854		Species: I. tridecemlineatus		Protein: gi:32483416 NP_066554.2 neurofilament heavy polypeptide-like
Peptide:	Score:	SPI:	Parent Mass: (Da)	Parent Charge:	Delta Mass: (Da)	Max Spectral Intensity:
EYQDLLNVK	12.18	93.8	1121.58	2	0.289	2419503
SAAGSSSGFHSWTR	15.85	92.1	1437.65	2	0.4822	1511666
mALDIEIAAYR	20.12	97.4	1265.66	2	17.3969	2342624
SLEGEAAALR	17.62	97.1	1016.54	2	0.1956	1213224
HQADIASYQEAIQQLDTELR	14.8	73.3	2329.14	3	1.5536	2125079
IGFGPSPFSLPEALPK	18.08	92.8	1656.9	2	2.4132	1582306
AQALQEECGYLR	16.77	96.4	1437.68	2	0.5736	1618438
SAQEEITEYR	14.05	90.9	1225.57	2	-0.0568	4534151
Total # peptides: 8	Combined score: 129.47		Amino acid coverage: 10.16% [102/1004]	Mean spectral intensity: 2.168374e+06
* indicates a peptide rendered obsolete by a homology peptide
------------Protein Group 2 (searched in PA.13linePepEnsmbl042012) ---------------
GI#: ENSSTOP00000006698		Species: I. tridecemlineatus		Protein: gi:4502271 NP_000693.1 sodium/potassium-transporting ATPase subunit alpha-2 proprotein-like
Peptide:	Score:	SPI:	Parent Mass: (Da)	Parent Charge:	Delta Mass: (Da)	Max Spectral Intensity:
VDNSSLTGESEPQTR	13.65	90.6	1619.75	2	1.782	675978
Total # peptides: 1	Combined score: 13.65		Amino acid coverage: 1.47% [15/1020]	Mean spectral intensity: 6.759780e+05
* indicates a peptide rendered obsolete by a homology peptide
		-----------**********Spot 167**********-----------
------------Protein Group 1 (searched in PA.13linePepEnsmbl042012) ---------------
GI#: ENSSTOP00000019854		Species: I. tridecemlineatus		Protein: gi:32483416 NP_066554.2 neurofilament heavy polypeptide-like
Peptide:	Score:	SPI:	Parent Mass: (Da)	Parent Charge:	Delta Mass: (Da)	Max Spectral Intensity:
WEmAAQLR	10.28	76.5	1004.5	2	16.0945	674906
EYQDLLNVK	12.08	92.6	1121.58	2	0.589	3283000
SLEGEAAALR	17.06	95.8	1016.54	2	0.7556	2180201
IGFGPSPFSLPEALPK	13.58	81	1656.9	2	0.6732	2671953
SAQEEITEYR	12.29	87.1	1225.57	2	0.4032	4056773
AQALQEECGYLR	16.65	94	1437.68	2	0.7336	1089366
Total # peptides: 6	Combined score: 81.94		Amino acid coverage: 6.47% [65/1004]	Mean spectral intensity: 2.326033e+06
* indicates a peptide rendered obsolete by a homology peptide
------------Protein Group 2 (searched in PA.13linePepEnsmbl042012) ---------------
GI#: ENSSTOP00000006698		Species: I. tridecemlineatus		Protein: gi:4502271 NP_000693.1 sodium/potassium-transporting ATPase subunit alpha-2 proprotein-like
Peptide:	Score:	SPI:	Parent Mass: (Da)	Parent Charge:	Delta Mass: (Da)	Max Spectral Intensity:
QGAIVAVTGDGVNDSPALK	14.68	94.4	1811.95	2	0.543	5989765
Total # peptides: 1	Combined score: 14.68		Amino acid coverage: 1.86% [19/1020]	Mean spectral intensity: 5.989765e+06
* indicates a peptide rendered obsolete by a homology peptide
		-----------**********Spot 172**********-----------
------------Protein Group 1 (searched in PA.13linePepEnsmbl042012) ---------------
GI#: ENSSTOP00000019854		Species: I. tridecemlineatus		Protein: gi:32483416 NP_066554.2 neurofilament heavy polypeptide-like
Peptide:	Score:	SPI:	Parent Mass: (Da)	Parent Charge:	Delta Mass: (Da)	Max Spectral Intensity:
EYQDLLNVK	11.45	89.9	1121.58	2	0.089	8019410
IGFGPSPFSLPEALPK	14.43	86.1	1656.9	2	0.8532	1519155
AQALQEECGYLR	18.26	96.6	1437.68	2	0.2336	5275976
Total # peptides: 3	Combined score: 44.14		Amino acid coverage: 3.69% [37/1004]	Mean spectral intensity: 4.938180e+06
* indicates a peptide rendered obsolete by a homology peptide
		-----------**********Spot 177**********-----------
------------Protein Group 1 (searched in PA.13linePepEnsmbl042012) ---------------
GI#: ENSSTOP00000019854		Species: I. tridecemlineatus		Protein: gi:32483416 NP_066554.2 neurofilament heavy polypeptide-like
Peptide:	Score:	SPI:	Parent Mass: (Da)	Parent Charge:	Delta Mass: (Da)	Max Spectral Intensity:
EYQDLLNVK	11.64	93.5	1121.58	2	0.549	4281600
SLEGEAAALR	17.08	96.1	1016.54	2	0.0556	2011496
IGFGPSPFSLPEALPK	14.69	82.6	1656.9	2	0.3532	8942260
AQALQEECGYLR	18.25	96	1437.68	2	0.3336	7218695
SAQEEITEYR	12.37	88.3	1225.57	2	0.0832	7039889
Total # peptides: 5	Combined score: 74.03		Amino acid coverage: 5.68% [57/1004]	Mean spectral intensity: 5.898788e+06
* indicates a peptide rendered obsolete by a homology peptide
------------Protein Group 2 (searched in PA.13linePepEnsmbl042012) ---------------
GI#: ENSSTOP00000012741		Species: I. tridecemlineatus		Protein: gi:5174539 NP_005908.1 malate dehydrogenase
Peptide:	Score:	SPI:	Parent Mass: (Da)	Parent Charge:	Delta Mass: (Da)	Max Spectral Intensity:
DVIATDEEEVAFK	14.84	88.3	1465.71	2	0.467	31521480
Total # peptides: 1	Combined score: 14.84		Amino acid coverage: 3.89% [13/334]	Mean spectral intensity: 3.152148e+07
* indicates a peptide rendered obsolete by a homology peptide
		-----------**********Spot 178**********-----------
------------Protein Group 1 (searched in PA.13linePepEnsmbl042012) ---------------
GI#: ENSSTOP00000019854		Species: I. tridecemlineatus		Protein: gi:32483416 NP_066554.2 neurofilament heavy polypeptide-like
Peptide:	Score:	SPI:	Parent Mass: (Da)	Parent Charge:	Delta Mass: (Da)	Max Spectral Intensity:
EYQDLLNVK	11.58	92.6	1121.58	2	0.629	1597951
IGFGPSPFSLPEALPK	11.82	87.9	1656.9	2	0.4332	4157427
AQALQEECGYLR	19.82	97.6	1437.68	2	0.3136	3618838
SAQEEITEYR	12.45	83.2	1225.57	2	0.1032	9498509
Total # peptides: 4	Combined score: 55.67		Amino acid coverage: 4.68% [47/1004]	Mean spectral intensity: 4.718181e+06
* indicates a peptide rendered obsolete by a homology peptide
		-----------**********Spot 209**********-----------
------------Protein Group 1 (searched in PA.13linePepEnsmbl042012) ---------------
GI#: ENSSTOP00000019854		Species: I. tridecemlineatus		Protein: gi:32483416 NP_066554.2 neurofilament heavy polypeptide-like
Peptide:	Score:	SPI:	Parent Mass: (Da)	Parent Charge:	Delta Mass: (Da)	Max Spectral Intensity:
EYQDLLNVK	11.48	90.9	1121.58	2	0.069	6203559
HQADIASYQEAIQQLDTELR	10.46	86.8	2329.14	3	0.9836	7334944
IGFGPSPFSLPEALPK	15.14	87.2	1656.9	2	0.4532	5126661
SAQEEITEYR	12.17	84.5	1225.57	2	0.0232	8889320
AQALQEECGYLR	19.44	99.2	1437.68	2	0.5336	3882184
Total # peptides: 5	Combined score: 68.69		Amino acid coverage: 6.67% [67/1004]	Mean spectral intensity: 6.287334e+06
* indicates a peptide rendered obsolete by a homology peptide
		-----------**********Spot 668**********-----------
------------Protein Group 1 (searched in PA.13linePepEnsmbl042012) ---------------
GI#: ENSSTOP00000013955		Species: I. tridecemlineatus		Protein: gi:148727331 NP_001092006.1 ubiquitin carboxyl-terminal hydrolase 5 isoform 1-like
Peptide:	Score:	SPI:	Parent Mass: (Da)	Parent Charge:	Delta Mass: (Da)	Max Spectral Intensity:
TmTELEIDmNQR	17.11	96.1	1480.68	2	32.3957	8320464
GTGLQPGEEELPDIAPPLVTPDEPK	15.6	80.3	2599.31	3	1.2917	10392100
SSENPNEVFR	13.72	89	1178.54	2	1.6891	21086180
IFQNAPTDPTQDFSTQVAK	16.26	91.6	2108.03	3	1.296	32581560
VTSAVEALLSADSASR	10.29	76.4	1576.82	2	0.475	9602559
YFDGSGGNNHAVEHYR	13.79	88.3	1822.79	3	0.5763	4965005
VPLPELVR	12.31	81.7	922.572	2	0.2207	3727044
KLDVSIEmPEELDISQLR	15.11	92.4	2115.1	3	17.4752	19313880
IVILPDYLEIAR	13.65	95	1414.83	2	0.3823	11372260
SAADSISESVPVGPK	14.57	88.4	1443.73	2	0.1802	5886701
FASFPDYLVIQIK	14.85	91.9	1540.84	2	0.3917	2978392
Total # peptides: 11	Combined score: 157.26		Amino acid coverage: 19.09% [164/859]	Mean spectral intensity: 1.183874e+07
* indicates a peptide rendered obsolete by a homology peptide
		-----------**********Spot 686**********-----------
------------Protein Group 1 (searched in PA.13linePepEnsmbl042012) ---------------
GI#: ENSSTOP00000013360		Species: I. tridecemlineatus		Protein: gi:31541941 NP_055093.2 heat shock 70 kDa protein 4L-like
Peptide:	Score:	SPI:	Parent Mass: (Da)	Parent Charge:	Delta Mass: (Da)	Max Spectral Intensity:
SVmAAAQVAGLNCLR	11.5	100	1560.8	2	16.5942	3678528
SFDDPIVQTER	14.98	90.9	1306.63	2	0.3054	5524815
EDISSIEIVGGATR	14.97	91.4	1446.74	2	0.8493	6874055
DISTTLNADEAVAR	16.1	90	1475.73	2	0.4991	2892685000
KPVADCVISIPSFFTDAER	13.57	86.1	2152.07	3	0.8411	5910627
Total # peptides: 5	Combined score: 71.12		Amino acid coverage: 14.90% [73/490]	Mean spectral intensity: 5.829346e+08
* indicates a peptide rendered obsolete by a homology peptide
------------Protein Group 2 (searched in PA.13linePepEnsmbl042012) ---------------
GI#: ENSSTOP00000013962		Species: I. tridecemlineatus		Protein: gi:122937315 NP_001073929.1 leucine-rich repeat and IQ domain-containing protein 4-like
Peptide:	Score:	SPI:	Parent Mass: (Da)	Parent Charge:	Delta Mass: (Da)	Max Spectral Intensity:
YEELIKTRK	14.24	91	1179.67	2	0.0995	16448750
Total # peptides: 1	Combined score: 14.24		Amino acid coverage: 1.60% [9/563]	Mean spectral intensity: 1.644875e+07
* indicates a peptide rendered obsolete by a homology peptide
		-----------**********Spot 788**********-----------
------------Protein Group 1 (searched in NCBInr.sqmammalApr10.fasta) ---------------
GI#: 181849		Species: Homo sapiens		Protein: dynamin
Peptide:	Score:	SPI:	Parent Mass: (Da)	Parent Charge:	Delta Mass: (Da)	Max Spectral Intensity:
LDLmDEGTDAR	13.88	86.2	1235.56	2	16.0955	6927130
DmLmQFVTK	18.67	94.1	1112.55	2	31.7849	6403169
TGLFTPDmAFETIVK	11.24	73.3	1669.85	2	16.5022	8334773
GISPVPINLR	13.27	90	1065.64	2	0.2512	4600333
LQDAFSAIGQNADLDLPQIAVVGGQSAGK	18.22	87.2	2883.48	3	1.2208	5793465
VYSPHVLNLTLVDLPGmTK	17.94	93.6	2097.14	3	16.7442	10922560
IEGSGDQIDTYELSGGAR	16.19	93.5	1867.87	2	0.5259	7160702
YmLSVDNLK	11.87	78.2	1082.56	2	16.0177	5114173
FTDFEEVR	13.1	71.5	1042.48	2	-0.0313	2003562
DITAALAAER	17.51	96.6	1030.55	2	0.14	2257516
ALLQmVQQFAVDFEK	11.73	81.3	1766.91	2	16.3182	5384139
SSVLENFVGR	16.28	95.7	1107.58	2	0.1334	14870900
NLVDSYmAIVNK	15.45	85.6	1366.7	2	16.2892	12766410
Total # peptides: 13	Combined score: 195.35		Amino acid coverage: 20.25% [175/864]	Mean spectral intensity: 7.118372e+06
* indicates a peptide rendered obsolete by a homology peptide
Additional peptides from this protein group not recovered in GI 181849:
APPGVPSQPIGSGK	12.1	93.8	1291.7	2	1.5122	3022453	Homo sapiens	181853	dynamin
**ASGNQDEILVIR	13.22	88.1	1314.7	2	0.2315	6603566	Bos taurus	116003857	dynamin-1
Homology # peptides: 14	Homology score: 208.57		Homology amino acid coverage : 21.64% [187/864]	Homology mean spectral intensity: 7.081600e+06
** indicates a peptide able to be mapped onto GI 181849 within 3 residues
		-----------**********Spot 814**********-----------
------------Protein Group 1 (searched in PA.13linePepEnsmbl042012) ---------------
GI#: ENSSTOP00000003629		Species: I. tridecemlineatus		Protein: gi:5032009 NP_005600.1 glycogen phosphorylase
Peptide:	Score:	SPI:	Parent Mass: (Da)	Parent Charge:	Delta Mass: (Da)	Max Spectral Intensity:
IGEEYISDLDQLR	15	88.4	1550.77	2	0.523	2476327
VAAAFPGDVDR	10.77	90.8	1117.56	2	0.0891	1046476
VIPAADLSEQISTAGTEASGTGNmK	12.15	75.1	2448.19	2	17.6405	715829
mSLVEEGAVK	10.22	72.3	1062.55	2	16.0028	1718677
GLAGVENVTELKK	14.2	80.1	1357.77	2	1.6042	740978
DFYELEPHK	13.01	80.5	1177.55	2	0.6603	2089947
QVIEQLSSGFFSPK	16.84	97.9	1566.82	2	1.1365	3874544
TNFDAFPDK	11.09	86.3	1054.48	2	0.3887	924307
Total # peptides: 8	Combined score: 103.28		Amino acid coverage: 12.35% [104/842]	Mean spectral intensity: 1.698386e+06
* indicates a peptide rendered obsolete by a homology peptide
------------Protein Group 2 (searched in PA.13linePepEnsmbl042012) ---------------
GI#: ENSSTOP00000013606		Species: I. tridecemlineatus		Protein: gi:6005942 NP_009057.1 transitional endoplasmic reticulum ATPase-like
Peptide:	Score:	SPI:	Parent Mass: (Da)	Parent Charge:	Delta Mass: (Da)	Max Spectral Intensity:
NAPAIIFIDELDAIAPK	15.19	87.3	1810.99	2	2.4978	1735255
Total # peptides: 1	Combined score: 15.19		Amino acid coverage: 2.10% [17/808]	Mean spectral intensity: 1.735255e+06
* indicates a peptide rendered obsolete by a homology peptide
		-----------**********Spot 866**********-----------
------------Protein Group 1 (searched in PA.13linePepEnsmbl042012) ---------------
GI#: ENSSTOP00000022132		Species: I. tridecemlineatus		Protein: gi:20149594 NP_031381.2 heat shock protein HSP 90-beta-like
Peptide:	Score:	SPI:	Parent Mass: (Da)	Parent Charge:	Delta Mass: (Da)	Max Spectral Intensity:
TLTLVDTGIGmTK	13.41	84.4	1349.73	2	16.3582	20102700
EDQTEYLEER	11.75	78.2	1311.57	2	-0.0572	7121834
GVVDSEDLPLNISR	16.28	91.6	1513.79	2	0.3671	13042480
*ELISNASDALDK	14.73	94.1	1275.64	2	0.13	2454374
YHTSQSGDEmTSLSEYVSR	15.53	83.9	2176.95	3	17.5503	2213351
EGLELPEDEEEK	11.29	88.5	1416.64	2	0.7351	2026766
SIYYITGESK	15.26	91.3	1160.58	2	0.3693	3792326
IDIIPNPQER	12.38	92.5	1194.65	2	0.225	14248680
YIDQEELNK	13.1	93	1151.56	2	0.3348	2235106
*EQVANSAFVER	12.84	91.2	1249.62	2	0.0556	1424160
NPDDITQEEYGEFYK	15.86	87.3	1847.8	2	0.9157	5961215
Total # peptides: 11	Combined score: 152.43		Amino acid coverage: 18.65% [135/724]	Mean spectral intensity: 6.783909e+06
* indicates a peptide rendered obsolete by a homology peptide
Additional peptides from this protein group not recovered in GI ENSSTOP00000022132:
**DQVANSAFVER	14.74	94	1235.6	2	-0.0488	5257662	I. tridecemlineatus	ENSSTOP00000008658	gi:154146191 NP_005339.3 heat shock protein HSP 90-alpha isoform 2-like
HSQFIGYPITLFVEK	12.15	76.6	1778.95	2	0.8451	4397317	I. tridecemlineatus	ENSSTOP00000008658	gi:154146191 NP_005339.3 heat shock protein HSP 90-alpha isoform 2-like
HIYYITGETK	15.01	88.5	1224.63	2	0.4268	3151608	I. tridecemlineatus	ENSSTOP00000008658	gi:154146191 NP_005339.3 heat shock protein HSP 90-alpha isoform 2-like
**ELISNSSDALDK	15.14	90.9	1291.64	2	0.4951	3064038	I. tridecemlineatus	ENSSTOP00000008658	gi:154146191 NP_005339.3 heat shock protein HSP 90-alpha isoform 2-like
Homology # peptides: 11	Homology score: 154.74		Homology amino acid coverage : 18.65% [135/724]	Homology mean spectral intensity: 7.187833e+06
** indicates a peptide able to be mapped onto GI ENSSTOP00000022132 within 1 residues
------------Protein Group 2 (searched in PA.13linePepEnsmbl042012) ---------------
GI#: ENSSTOP00000013630		Species: I. tridecemlineatus		Protein: gi:6912242 NP_036228.1 DCC-interacting protein 13-alpha-like
Peptide:	Score:	SPI:	Parent Mass: (Da)	Parent Charge:	Delta Mass: (Da)	Max Spectral Intensity:
TGLVSSTWDR	12.38	86.3	1121.56	2	1.0742	629550
LIDPQTQVTR	14.12	95	1170.65	2	0.165	2687662
LTFPLPCVVLYATHQENK	11.34	76.4	2130.11	3	1.1202	1274189
VNQSALEAVTPSPSFQQR	18.77	96.1	1958.99	3	2.0424	2171460
QIYLSENPEETAAR	17.4	98.1	1620.79	2	0.4663	2307857
SETEDSILHQLFIVR	15.02	86.3	1786.93	3	1.0021	2168845
Total # peptides: 6	Combined score: 89.03		Amino acid coverage: 15.45% [85/550]	Mean spectral intensity: 1.873260e+06
* indicates a peptide rendered obsolete by a homology peptide
------------Protein Group 3 (searched in PA.13linePepEnsmbl042012) ---------------
GI#: ENSSTOP00000001373		Species: I. tridecemlineatus		Protein: gi:66932975 NP_001019389.1 gephyrin isoform 2-like
Peptide:	Score:	SPI:	Parent Mass: (Da)	Parent Charge:	Delta Mass: (Da)	Max Spectral Intensity:
VLAQDVYAK	12.49	85.6	1006.56	2	0.436	6736663
FIIGESQAGEQPTQTVmPGQVmR	16.79	80.7	2504.23	3	33.4682	5086687
Total # peptides: 2	Combined score: 29.28		Amino acid coverage: 4.95% [32/647]	Mean spectral intensity: 5.911675e+06
* indicates a peptide rendered obsolete by a homology peptide
------------Protein Group 4 (searched in PA.13linePepEnsmbl042012) ---------------
GI#: ENSSTOP00000013962		Species: I. tridecemlineatus		Protein: gi:122937315 NP_001073929.1 leucine-rich repeat and IQ domain-containing protein 4-like
Peptide:	Score:	SPI:	Parent Mass: (Da)	Parent Charge:	Delta Mass: (Da)	Max Spectral Intensity:
YEELIKTRK	14.09	89.4	1179.67	2	0.2195	6502996
Total # peptides: 1	Combined score: 14.09		Amino acid coverage: 1.60% [9/563]	Mean spectral intensity: 6.502996e+06
* indicates a peptide rendered obsolete by a homology peptide
		-----------**********Spot 876**********-----------
------------Protein Group 1 (searched in PA.13linePepEnsmbl042012) ---------------
GI#: ENSSTOP00000013630		Species: I. tridecemlineatus		Protein: gi:6912242 NP_036228.1 DCC-interacting protein 13-alpha-like
Peptide:	Score:	SPI:	Parent Mass: (Da)	Parent Charge:	Delta Mass: (Da)	Max Spectral Intensity:
TGLVSSTWDR	12.31	83.2	1121.56	2	0.8542	726091
LIDPQTQVTR	14.64	95.1	1170.65	2	0.165	1863427
VNQSALEAVTPSPSFQQR	15.15	89.2	1958.99	2	0.9597	3407244
QIYLSENPEETAAR	16.35	97.2	1620.79	2	0.4263	3007650
QFYFTQGGNLmSQAR	11.77	79.5	1747.82	2	17.0707	1926462
SETEDSILHQLFIVR	18.03	89.2	1786.93	2	1.5593	5145751
ICDSVGLAK	10.71	86.6	962.497	2	0.0552	463588
TNQASSEGQFVVLSSSQSEESDLGEEGK	14.23	84.6	2929.32	3	1.3473	1413384
Total # peptides: 8	Combined score: 113.19		Amino acid coverage: 21.64% [119/550]	Mean spectral intensity: 2.244200e+06
* indicates a peptide rendered obsolete by a homology peptide
------------Protein Group 2 (searched in PA.13linePepEnsmbl042012) ---------------
GI#: ENSSTOP00000008658		Species: I. tridecemlineatus		Protein: gi:154146191 NP_005339.3 heat shock protein HSP 90-alpha isoform 2-like
Peptide:	Score:	SPI:	Parent Mass: (Da)	Parent Charge:	Delta Mass: (Da)	Max Spectral Intensity:
EDQTEYLEER	11.23	78.5	1311.57	2	0.5428	1646668
DQVANSAFVER	13.62	91.5	1235.6	2	0.5912	575002
TLTIVDTGIGmTK	13.28	82.1	1349.73	2	16.3382	7547696
NPDDITNEEYGEFYK	14.5	89.1	1833.78	2	0.6914	5247577
HIYYITGETK	11.31	81.5	1224.63	2	0.2268	1262489
EGLELPEDEEEK	12.08	89.6	1416.64	2	0.6151	797421
Total # peptides: 6	Combined score: 76.02		Amino acid coverage: 9.69% [71/733]	Mean spectral intensity: 2.846142e+06
* indicates a peptide rendered obsolete by a homology peptide
Additional peptides from this protein group not recovered in GI ENSSTOP00000008658:
**ELISNASDALDK	13.98	90.5	1275.64	2	0.53	654550	I. tridecemlineatus	ENSSTOP00000004763	gi:4507677 NP_003290.1 endoplasmin precursor-like
YHTSQSGDEmTSLSEYVSR	13.11	79.2	2176.95	3	16.9203	1282718	I. tridecemlineatus	ENSSTOP00000022132	gi:20149594 NP_031381.2 heat shock protein HSP 90-beta-like
Homology # peptides: 7	Homology score: 90		Homology amino acid coverage : 11.32% [83/733]	Homology mean spectral intensity: 2.533058e+06
** indicates a peptide able to be mapped onto GI ENSSTOP00000008658 within 1 residues
		-----------**********Spot 915**********-----------
------------Protein Group 1 (searched in PA.13linePepEnsmbl042012) ---------------
GI#: ENSSTOP00000014514		Species: I. tridecemlineatus		Protein: gi:4501867 NP_001089.1 aconitate hydratase
Peptide:	Score:	SPI:	Parent Mass: (Da)	Parent Charge:	Delta Mass: (Da)	Max Spectral Intensity:
IVYGHLDDPANQEIER	20.12	93.9	1868.91	3	2.4817	720918
NAVTQEFGPVPDTAR	15.52	91.6	1601.79	2	0.5809	112114300
FNPETDFLTGK	10.91	95.1	1268.62	2	0.497	2499894
LEAPDADELPR	14.4	91.3	1225.61	2	0.0268	3649726
SQFTITPGSEQIR	14.72	91.6	1463.75	2	0.4038	7663439
VAmSHFEPNEYIR	14.97	84.3	1592.75	3	14.2229	4579400
VAmQDATAQmAmLQFISSGLPK	14.42	76.5	2338.16	3	49.1151	3540319
QGLLPLTFADPADYNK	13.96	86.1	1762.9	2	0.6517	2709753
LNRPLTLSEK	10.67	86.4	1170.68	2	0.7286	1446334
WVVIGDENYGEGSSR	17.17	93.9	1667.77	2	0.8267	2077337
FKLEAPDADELPR	15.46	84.8	1500.77	3	2.2262	2173407
Total # peptides: 11	Combined score: 162.32		Amino acid coverage: 18.41% [144/782]	Mean spectral intensity: 1.301589e+07
* indicates a peptide rendered obsolete by a homology peptide
------------Protein Group 2 (searched in PA.13linePepEnsmbl042012) ---------------
GI#: ENSSTOP00000016432		Species: I. tridecemlineatus		Protein: gi:19924099 NP_008881.2 synapsin-1 isoform Ia-like
Peptide:	Score:	SPI:	Parent Mass: (Da)	Parent Charge:	Delta Mass: (Da)	Max Spectral Intensity:
DHIIEVVGSSmPLIGDHQDEDK	10.67	75.8	2434.16	3	17.53	2027453
QGPPQKPPGPAGPTR	15.23	84.4	1484.8	3	0.5886	2392843
TYATAEPFIDAK	13.18	89	1326.66	2	0.6751	1959061
QTTAAAAATFSEQVGGGSGGAGR	14.72	84.9	2051.97	3	0.6514	2778317
TNTGSAmLEQIAmSDR	13.53	84.5	1724.79	2	32.5785	755282
Total # peptides: 5	Combined score: 67.33		Amino acid coverage: 12.48% [88/705]	Mean spectral intensity: 1.982591e+06
* indicates a peptide rendered obsolete by a homology peptide
		-----------**********Spot 919**********-----------
------------Protein Group 1 (searched in NCBInr.sqmammalApr12.fasta) ---------------
GI#: 4502027		Species: Homo sapiens		Protein: serum albumin preproprotein
Peptide:	Score:	SPI:	Parent Mass: (Da)	Parent Charge:	Delta Mass: (Da)	Max Spectral Intensity:
VPQVSTPTLVEVSR	10.58	84.4	1511.84	2	0.7899	640039
KVPQVSTPTLVEVSR	12.33	72.1	1639.94	3	1.2377	502378
FQNALLVR	11.25	88.9	960.562	2	0.4302	514658
Total # peptides: 3	Combined score: 34.16		Amino acid coverage: 4.35% [23/529]	Mean spectral intensity: 5.523583e+05
* indicates a peptide rendered obsolete by a homology peptide
------------Protein Group 2 (searched in NCBInr.sqmammalApr12.fasta) ---------------
GI#: 335299814		Species: Sus scrofa		Protein: PREDICTED: elongation factor G, mitochondrial-like
Peptide:	Score:	SPI:	Parent Mass: (Da)	Parent Charge:	Delta Mass: (Da)	Max Spectral Intensity:
VIGVLEPLDPENYTK	11.52	84.7	1686.89	2	-0.8622	1311091
YSVPFLTFINK	12.24	84.6	1328.72	2	0.6278	819151
Total # peptides: 2	Combined score: 23.76		Amino acid coverage: 3.45% [26/754]	Mean spectral intensity: 1.065121e+06
* indicates a peptide rendered obsolete by a homology peptide
Additional peptides from this protein group not recovered in GI 335299814:
**HLEATGQLPVK	10.17	85.5	1192.67	2	0.1843	285764	Unreadable	9999025452	ns:ENSSTOP00000018845, genesym:none, ENSSTOG00000026969 ENSSTOT00000026344 JH393329.1:5276006-5291644 1
Homology # peptides: 3	Homology score: 33.93		Homology amino acid coverage : 4.91% [37/754]	Homology mean spectral intensity: 8.053353e+05
** indicates a peptide able to be mapped onto GI 335299814 within 2 residues
------------Protein Group 3 (searched in NCBInr.sqmammalApr12.fasta) ---------------
GI#: 332206121		Species: Nomascus leucogenys		Protein: PREDICTED: hypothetical protein LOC100596772
Peptide:	Score:	SPI:	Parent Mass: (Da)	Parent Charge:	Delta Mass: (Da)	Max Spectral Intensity:
TAAENDFVTLK	13.75	91.7	1208.62	2	0.397	1049101
LNDLEEALQQAK	13.84	85.1	1371.71	2	1.3013	1479258
Total # peptides: 2	Combined score: 27.59		Amino acid coverage: 3.53% [23/651]	Mean spectral intensity: 1.264180e+06
* indicates a peptide rendered obsolete by a homology peptide
------------Protein Group 4 (searched in NCBInr.sqmammalApr12.fasta) ---------------
GI#: 3360457		Species: Homo sapiens		Protein: cul-3
Peptide:	Score:	SPI:	Parent Mass: (Da)	Parent Charge:	Delta Mass: (Da)	Max Spectral Intensity:
mYLNVIINNTWQGDFSQIK	14.13	80	2284.14	3	16.0724	381623100
Total # peptides: 1	Combined score: 14.13		Amino acid coverage: 0.00% [0/343]	Mean spectral intensity: 3.816231e+08
* indicates a peptide rendered obsolete by a homology peptide
------------Protein Group 5 (searched in NCBInr.sqmammalApr12.fasta) ---------------
GI#: 9999007352		Species: Unreadable		Protein: ns:ENSSTOP00000007107, genesym:PRSS3, ENSSTOG00000007943 ENSSTOT00000007940 JH393337.1:263380-266908 1 old: gene:ENSSTOG00000007943 transcript:ENSSTOT00000007940
Peptide:	Score:	SPI:	Parent Mass: (Da)	Parent Charge:	Delta Mass: (Da)	Max Spectral Intensity:
TLDNDImLIK	13.51	81.3	1175.63	2	17.0787	4114798
Total # peptides: 1	Combined score: 13.51		Amino acid coverage: 0.00% [0/246]	Mean spectral intensity: 4.114798e+06
* indicates a peptide rendered obsolete by a homology peptide
		-----------**********Spot 955**********-----------
------------Protein Group 1 (searched in PA.13linePepEnsmbl042012) ---------------
GI#: ENSSTOP00000005327		Species: I. tridecemlineatus		Protein: gi:4507913 NP_003922.1 wiskott-Aldrich syndrome protein family member 1-like
Peptide:	Score:	SPI:	Parent Mass: (Da)	Parent Charge:	Delta Mass: (Da)	Max Spectral Intensity:
IENDVATILSR	11.71	85	1230.67	2	1.6039	1475427
LAQGPELAEDDANLLHK	13.9	75.3	1833.93	3	1.3113	7571537
Total # peptides: 2	Combined score: 25.61		Amino acid coverage: 5.01% [28/559]	Mean spectral intensity: 4.523482e+06
* indicates a peptide rendered obsolete by a homology peptide
------------Protein Group 2 (searched in PA.13linePepEnsmbl042012) ---------------
GI#: ENSSTOP00000013962		Species: I. tridecemlineatus		Protein: gi:122937315 NP_001073929.1 leucine-rich repeat and IQ domain-containing protein 4-like
Peptide:	Score:	SPI:	Parent Mass: (Da)	Parent Charge:	Delta Mass: (Da)	Max Spectral Intensity:
YEELIKTRK	14.1	88.8	1179.67	2	0.2395	29963740
Total # peptides: 1	Combined score: 14.1		Amino acid coverage: 1.60% [9/563]	Mean spectral intensity: 2.996374e+07
* indicates a peptide rendered obsolete by a homology peptide
------------Protein Group 3 (searched in PA.13linePepEnsmbl042012) ---------------
GI#: ENSSTOP00000016432		Species: I. tridecemlineatus		Protein: gi:19924099 NP_008881.2 synapsin-1 isoform Ia-like
Peptide:	Score:	SPI:	Parent Mass: (Da)	Parent Charge:	Delta Mass: (Da)	Max Spectral Intensity:
QGPPQKPPGPAGPTR	13.72	85.6	1484.8	3	2.2386	0
Total # peptides: 1	Combined score: 13.72		Amino acid coverage: 2.13% [15/705]	Mean spectral intensity: 0.000000e+00
* indicates a peptide rendered obsolete by a homology peptide
		-----------**********Spot 957**********-----------
------------Protein Group 1 (searched in PA.13linePepEnsmbl042012) ---------------
GI#: ENSSTOP00000010681		Species: I. tridecemlineatus		Protein: gi:171460914 NP_036192.2 dynamin-1-like protein isoform 1-like
Peptide:	Score:	SPI:	Parent Mass: (Da)	Parent Charge:	Delta Mass: (Da)	Max Spectral Intensity:
VPSALAPASQEPSPAASAEADGK	18.36	95.3	2151.06	3	0.359	3252796
RLEEPSLR	10.7	89.8	999.558	2	-0.1454	1094515
TLESVDPLGGLNTIDILTAIR	17.3	94.4	2211.22	2	1.6896	2045193
YIETSELCGGAR	14.36	93.5	1355.63	2	0.7667	1167906
FATEYCNTIEGTAK	16.34	96.8	1604.73	2	0.8266	16577320
SKPIPImPASPQK	15.08	91.5	1393.79	2	16.4855	669960
GHAVNLLDVPVPVAR	16.2	91.7	1556.89	2	1.202	2116028
ALQGASQIIAEIR	18.29	97.3	1369.78	2	0.7529	2888875
SATLLQLITK	16.06	93.2	1087.67	2	0.1406	1206026
AEELLAEEK	13.89	91.3	1031.53	2	0.4472	1806044
Total # peptides: 10	Combined score: 156.58		Amino acid coverage: 31.15% [138/443]	Mean spectral intensity: 3.282467e+06
* indicates a peptide rendered obsolete by a homology peptide
------------Protein Group 2 (searched in PA.13linePepEnsmbl042012) ---------------
GI#: ENSSTOP00000010707		Species: I. tridecemlineatus		Protein: gi:224831251 NP_570849.2 dynamin-like 120 kDa protein
Peptide:	Score:	SPI:	Parent Mass: (Da)	Parent Charge:	Delta Mass: (Da)	Max Spectral Intensity:
VTLSEGPHHVALFK	13.02	89.8	1534.84	3	1.1278	1374795
mLAITANTLR	14.32	96	1103.62	2	16.4886	2472485
AKNEILDEVISLSQVTPK	12.84	75.6	1984.1	2	2.1366	436077
EVLEDFAEDNEK	13.34	88.4	1437.64	2	0.4347	2862255
ESVEQQADSFK	11.27	86.5	1267.58	2	0.4526	604088
GVEVDPSLIK	14.57	90.3	1056.59	2	0.7392	1185912
mVLVDLPGVINTVTSGmAPDTK	11.9	88.2	2258.18	3	33.0684	3221937
Total # peptides: 7	Combined score: 91.26		Amino acid coverage: 9.87% [97/983]	Mean spectral intensity: 1.736793e+06
* indicates a peptide rendered obsolete by a homology peptide
------------Protein Group 3 (searched in PA.13linePepEnsmbl042012) ---------------
GI#: ENSSTOP00000002125		Species: I. tridecemlineatus		Protein: gi:154355000 NP_003676.2 far upstream element-binding protein 2-like
Peptide:	Score:	SPI:	Parent Mass: (Da)	Parent Charge:	Delta Mass: (Da)	Max Spectral Intensity:
SVSLTGAPESVQK	10.46	85.5	1302.69	2	0.7628	829550
IGQQPQQPGAPPQQDYTK	10.27	81.7	1980.98	2	1.7353	954374
IGGDAATTVNNSTPDFGFGGQK	12.62	83.8	2154.01	2	1.7829	8998681
mILIQDGSQNTNVDKPLR	13.23	90.8	2042.07	3	18.4455	1968850
Total # peptides: 4	Combined score: 46.58		Amino acid coverage: 10.69% [71/664]	Mean spectral intensity: 3.187864e+06
* indicates a peptide rendered obsolete by a homology peptide
------------Protein Group 4 (searched in PA.13linePepEnsmbl042012) ---------------
GI#: ENSSTOP00000016432		Species: I. tridecemlineatus		Protein: gi:19924099 NP_008881.2 synapsin-1 isoform Ia-like
Peptide:	Score:	SPI:	Parent Mass: (Da)	Parent Charge:	Delta Mass: (Da)	Max Spectral Intensity:
QGPPQKPPGPAGPTR	15.13	85	1484.8	3	2.1186	1448969
LPSPTSAPQQPASQAAQmTQGQGR	10.26	85.5	2437.19	3	17.7966	2042082
QTTAAAAATFSEQVGGGSGGAGR	10.27	86.1	2051.97	2	0.4386	991893
Total # peptides: 3	Combined score: 35.66		Amino acid coverage: 8.79% [62/705]	Mean spectral intensity: 1.494315e+06
* indicates a peptide rendered obsolete by a homology peptide
------------Protein Group 5 (searched in PA.13linePepEnsmbl042012) ---------------
GI#: ENSSTOP00000007111		Species: I. tridecemlineatus		Protein: gi:21361368 NP_002851.2 delta-1-pyrroline-5-carboxylate synthase isoform 1-like
Peptide:	Score:	SPI:	Parent Mass: (Da)	Parent Charge:	Delta Mass: (Da)	Max Spectral Intensity:
VGTFFSEVKPAGPTVEQQGEmAR	14.23	77.1	2465.21	3	18.3925	1800963
Total # peptides: 1	Combined score: 14.23		Amino acid coverage: 3.78% [23/609]	Mean spectral intensity: 1.800963e+06
* indicates a peptide rendered obsolete by a homology peptide
		-----------**********Spot 967**********-----------
------------Protein Group 1 (searched in PA.13linePepEnsmbl042012) ---------------
GI#: ENSSTOP00000010681		Species: I. tridecemlineatus		Protein: gi:171460914 NP_036192.2 dynamin-1-like protein isoform 1-like
Peptide:	Score:	SPI:	Parent Mass: (Da)	Parent Charge:	Delta Mass: (Da)	Max Spectral Intensity:
VPSALAPASQEPSPAASAEADGK	16.63	92	2151.06	3	1.019	4710075
RLEEPSLR	13.36	84.5	999.558	2	0.0146	1329804
TLESVDPLGGLNTIDILTAIR	18.62	89.4	2211.22	2	1.2496	1541797
YIETSELCGGAR	11.63	90.5	1355.63	2	0.1267	2613328
FATEYCNTIEGTAK	14.6	92.4	1604.73	2	0.4266	78081320
SKPIPImPASPQK	14.05	90.5	1393.79	2	16.2455	2246721
ALQGASQIIAEIR	17.67	96.1	1369.78	2	0.3929	6241321
SATLLQLITK	14.9	90.4	1087.67	2	0.1806	2617872
AEELLAEEK	14.97	93.1	1031.53	2	0.4272	4404526
LHDAIVEVVTCLLR	11.02	90.1	1637.9	3	0.8411	556080
Total # peptides: 10	Combined score: 147.45		Amino acid coverage: 30.93% [137/443]	Mean spectral intensity: 1.043428e+07
* indicates a peptide rendered obsolete by a homology peptide
------------Protein Group 2 (searched in PA.13linePepEnsmbl042012) ---------------
GI#: ENSSTOP00000002125		Species: I. tridecemlineatus		Protein: gi:154355000 NP_003676.2 far upstream element-binding protein 2-like
Peptide:	Score:	SPI:	Parent Mass: (Da)	Parent Charge:	Delta Mass: (Da)	Max Spectral Intensity:
AINQQTGAFVEISR	13.03	91.3	1533.8	2	0.7907	43117600
IGGGIDVPVPR	11.65	92	1079.62	2	0.772	1005138
mILIQDGSQNTNVDKPLR	14.96	89.4	2042.07	3	17.0355	6880362
Total # peptides: 3	Combined score: 39.64		Amino acid coverage: 6.48% [43/664]	Mean spectral intensity: 1.700103e+07
* indicates a peptide rendered obsolete by a homology peptide
------------Protein Group 3 (searched in PA.13linePepEnsmbl042012) ---------------
GI#: ENSSTOP00000016432		Species: I. tridecemlineatus		Protein: gi:19924099 NP_008881.2 synapsin-1 isoform Ia-like
Peptide:	Score:	SPI:	Parent Mass: (Da)	Parent Charge:	Delta Mass: (Da)	Max Spectral Intensity:
LPSPTSAPQQPASQAAQmTQGQGR	13.16	81	2437.19	3	17.0766	2442200
QGPPQKPPGPAGPTR	16.34	86.9	1484.8	3	2.2386	0
Total # peptides: 2	Combined score: 29.5		Amino acid coverage: 5.53% [39/705]	Mean spectral intensity: 1.221100e+06
* indicates a peptide rendered obsolete by a homology peptide
		-----------**********Spot 974**********-----------
------------Protein Group 1 (searched in PA.13linePepEnsmbl042012) ---------------
GI#: ENSSTOP00000009203		Species: I. tridecemlineatus		Protein: gi:33519475 NP_004997.4 NADH-ubiquinone oxidoreductase 75 kDa subunit
Peptide:	Score:	SPI:	Parent Mass: (Da)	Parent Charge:	Delta Mass: (Da)	Max Spectral Intensity:
VAGmLQSFQGK	14.03	88.2	1165.6	2	16.0293	11533920
GLLSYTSWEDALSR	10.87	97.1	1597.79	2	0.5071	2500275
LEEVSPNLVR	12.57	94.8	1155.64	2	0.2159	3468740
VAVTPPGLAR	10.57	85.4	980.589	2	0.064	1431775
GNDmQVGTYVEK	10.76	78.8	1340.62	2	16.3576	2775570
LVNQQLLADPLVPPQLTIK	16.62	94.4	2100.24	3	1.5527	1835049
NDGAAILAAVSSIAQTIR	14.64	84.7	1770.97	2	0.7619	3130420
FASEIAGVDDLGTTGR	18.42	98.3	1608.79	2	1.3663	4678818
VLFLLGADGGCITR	19.36	96.4	1491.8	2	0.2339	46898080
AVTEGAQAVEEPSIC	10.9	90.8	1560.72	2	0.2117	1708361
VVAACAmPVmK	17.43	86.1	1176.59	2	33.519	546585
Total # peptides: 11	Combined score: 156.17		Amino acid coverage: 20.63% [150/727]	Mean spectral intensity: 7.318871e+06
* indicates a peptide rendered obsolete by a homology peptide
------------Protein Group 2 (searched in PA.13linePepEnsmbl042012) ---------------
GI#: ENSSTOP00000005048		Species: I. tridecemlineatus		Protein: gi:122939159 NP_031391.2 protein-arginine deiminase type-2-like
Peptide:	Score:	SPI:	Parent Mass: (Da)	Parent Charge:	Delta Mass: (Da)	Max Spectral Intensity:
ILSNENLVQENLYFQR	12.05	86.3	1980.02	2	0.9142	3535510
VCFQYmNR	13.44	86.7	1117.49	2	16.341	2424315
FLGEVHCGTNVHR	14.67	95.9	1525.73	3	0.7826	1222724
VGVFYVENPFFGQR	16.47	90.6	1658.83	2	1.4202	4878338
LLmASTSACYK	11.39	82.5	1244.6	2	16.2114	4344275
ELGLTEQDIIDLPALFK	17.29	89.7	1915.04	2	1.4705	1477191
GFPVVLDSPR	13.22	82.7	1086.59	2	0.2985	4057761
ILIGSSFPLSGGR	13.98	93.2	1303.74	2	0.5359	4530447
WIQDEIEFGYIEAPHK	12.85	79.2	1974.96	2	1.3131	1116411
QLLGPDFGYVTR	15	88.6	1365.72	2	0.4366	4742614
Total # peptides: 10	Combined score: 140.36		Amino acid coverage: 20.44% [130/636]	Mean spectral intensity: 3.232959e+06
* indicates a peptide rendered obsolete by a homology peptide
------------Protein Group 3 (searched in PA.13linePepEnsmbl042012) ---------------
GI#: ENSSTOP00000003643		Species: I. tridecemlineatus		Protein: gi:308818195 NP_001184222.1 dihydropyrimidinase-related protein 2 isoform 1-like
Peptide:	Score:	SPI:	Parent Mass: (Da)	Parent Charge:	Delta Mass: (Da)	Max Spectral Intensity:
DVAHLGPDPQPPYSR	11.73	88	1648.81	3	1.1877	722373
EALQNLNDQSDR	12.22	94.5	1402.66	2	2.397	759501
IVLEDGTLHVTEGSGR	17.15	95	1682.87	3	1.0547	1883263
FQmPDQGmTSADDFFQGTK	16.27	90.6	2150.92	2	33.397	698778
Total # peptides: 4	Combined score: 57.37		Amino acid coverage: 9.87% [62/628]	Mean spectral intensity: 1.015979e+06
* indicates a peptide rendered obsolete by a homology peptide
		-----------**********Spot 981**********-----------
------------Protein Group 1 (searched in PA.13linePepEnsmbl042012) ---------------
GI#: ENSSTOP00000012258		Species: I. tridecemlineatus		Protein: gi:23510451 NP_001631.3 acylamino-acid-releasing enzyme-like
Peptide:	Score:	SPI:	Parent Mass: (Da)	Parent Charge:	Delta Mass: (Da)	Max Spectral Intensity:
DLmVVQFSTPSLPPSLK	13.97	82.4	1859	2	16.9744	1704371
TPLLLmLGQEDR	18.41	98.7	1385.75	2	16.547	3388706
QVLLSEPEEAAALYR	19.96	98.5	1688.89	2	1.4673	3922320
VISVVVDVVPR	12.11	82.9	1181.73	2	0.2275	745765
CELLSDDSLAISSPR	17.63	94.5	1662.8	2	1.1124	3594260
mGFAVLLVNYR	14.87	86.2	1282.7	2	16.2351	2725840
QPTLSAACLGPEVTTQYGGR	16.83	95	2106.03	2	2.4643	1871598
SALYYVDLIGGK	17.78	93.7	1298.7	2	0.7136	2780622
Total # peptides: 8	Combined score: 131.56		Amino acid coverage: 15.44% [113/732]	Mean spectral intensity: 2.591685e+06
* indicates a peptide rendered obsolete by a homology peptide
------------Protein Group 2 (searched in PA.13linePepEnsmbl042012) ---------------
GI#: ENSSTOP00000005048		Species: I. tridecemlineatus		Protein: gi:122939159 NP_031391.2 protein-arginine deiminase type-2-like
Peptide:	Score:	SPI:	Parent Mass: (Da)	Parent Charge:	Delta Mass: (Da)	Max Spectral Intensity:
VCFQYmNR	12.95	87.3	1117.49	2	16.281	1685423
AFFPNmVNmIVLDK	11.07	75.6	1638.84	2	32.9345	2252041
VGVFYVENPFFGQR	15.96	90	1658.83	2	0.7602	3955368
FLGEVHCGTNVHR	10.18	78.8	1525.73	3	0.9626	1071614
LLmASTSACYK	12.29	85.9	1244.6	2	16.3114	1082437
ELGLTEQDIIDLPALFK	17.72	95.5	1915.04	2	1.3505	894003
ILIGSSFPLSGGR	16.08	95.4	1303.74	2	0.5159	2910114
QLLGPDFGYVTR	16.18	91.2	1365.72	2	0.4366	5544039
Total # peptides: 8	Combined score: 112.43		Amino acid coverage: 16.04% [102/636]	Mean spectral intensity: 2.424380e+06
* indicates a peptide rendered obsolete by a homology peptide
------------Protein Group 3 (searched in PA.13linePepEnsmbl042012) ---------------
GI#: ENSSTOP00000009203		Species: I. tridecemlineatus		Protein: gi:33519475 NP_004997.4 NADH-ubiquinone oxidoreductase 75 kDa subunit
Peptide:	Score:	SPI:	Parent Mass: (Da)	Parent Charge:	Delta Mass: (Da)	Max Spectral Intensity:
VAGmLQSFQGK	13.87	86.5	1165.6	2	16.0893	22056290
LEEVSPNLVR	11.32	95.6	1155.64	2	0.1759	2731171
GNDmQVGTYVEK	11.54	83.2	1340.62	2	16.2176	1552809
LVNQQLLADPLVPPQLTIK	14.5	90.3	2100.24	3	0.8927	3576542
FASEIAGVDDLGTTGR	17.88	97.6	1608.79	2	0.7063	4593605
VLFLLGADGGCITR	16.72	91.8	1491.8	2	0.3139	96789190
VVAACAmPVmK	15.75	84.8	1176.59	2	33.359	494663
Total # peptides: 7	Combined score: 101.58		Amino acid coverage: 12.79% [93/727]	Mean spectral intensity: 1.882775e+07
* indicates a peptide rendered obsolete by a homology peptide
------------Protein Group 4 (searched in PA.13linePepEnsmbl042012) ---------------
GI#: ENSSTOP00000003643		Species: I. tridecemlineatus		Protein: gi:308818195 NP_001184222.1 dihydropyrimidinase-related protein 2 isoform 1-like
Peptide:	Score:	SPI:	Parent Mass: (Da)	Parent Charge:	Delta Mass: (Da)	Max Spectral Intensity:
IVLEDGTLHVTEGSGR	17.13	94.1	1682.87	3	0.5147	8096064
mDENQFVAVTSTNAAK	11.59	72.2	1725.81	2	16.4215	2142394
FQmPDQGmTSADDFFQGTK	14.04	85.5	2150.92	2	33.717	1077156
Total # peptides: 3	Combined score: 42.76		Amino acid coverage: 8.12% [51/628]	Mean spectral intensity: 3.771871e+06
* indicates a peptide rendered obsolete by a homology peptide
		-----------**********Spot 1001**********-----------
------------Protein Group 1 (searched in PA.13linePepEnsmbl042012) ---------------
GI#: ENSSTOP00000007755		Species: I. tridecemlineatus		Protein: gi:4503095 NP_001886.1 casein kinase II subunit alpha isoform a-like
Peptide:	Score:	SPI:	Parent Mass: (Da)	Parent Charge:	Delta Mass: (Da)	Max Spectral Intensity:
FYmYEILKALDYCHSMGIMHR	13.12	80.9	2678.24	3	13.5968	14165460
Total # peptides: 1	Combined score: 13.12		Amino acid coverage: 5.37% [21/391]	Mean spectral intensity: 1.416546e+07
* indicates a peptide rendered obsolete by a homology peptide
		-----------**********Spot 1011**********-----------
------------Protein Group 1 (searched in PA.13linePepEnsmbl042012) ---------------
GI#: ENSSTOP00000003643		Species: I. tridecemlineatus		Protein: gi:308818195 NP_001184222.1 dihydropyrimidinase-related protein 2 isoform 1-like
Peptide:	Score:	SPI:	Parent Mass: (Da)	Parent Charge:	Delta Mass: (Da)	Max Spectral Intensity:
DVAHLGPDPQPPYSR	14.27	89.6	1648.81	3	0.7077	661510
IVLEDGTLHVTEGSGR	14.72	98.5	1682.87	3	0.7247	1984124
FQmPDQGmTSADDFFQGTK	12.07	87.9	2150.92	3	33.7397	1766762
Total # peptides: 3	Combined score: 41.06		Amino acid coverage: 7.96% [50/628]	Mean spectral intensity: 1.470799e+06
* indicates a peptide rendered obsolete by a homology peptide
------------Protein Group 2 (searched in PA.13linePepEnsmbl042012) ---------------
GI#: ENSSTOP00000022180		Species: I. tridecemlineatus		Protein: gi:4758304 NP_004902.1 protein disulfide-isomerase A4 precursor-like
Peptide:	Score:	SPI:	Parent Mass: (Da)	Parent Charge:	Delta Mass: (Da)	Max Spectral Intensity:
SHVmDVQGSTEVSAIQDHVVK	14.74	77.6	2266.11	3	16.8222	10767680
Total # peptides: 1	Combined score: 14.74		Amino acid coverage: 3.27% [21/642]	Mean spectral intensity: 1.076768e+07
* indicates a peptide rendered obsolete by a homology peptide
------------Protein Group 3 (searched in PA.13linePepEnsmbl042012) ---------------
GI#: ENSSTOP00000008730		Species: I. tridecemlineatus		Protein: gi:29826321 NP_054908.2 alpha-adducin isoform b-like
Peptide:	Score:	SPI:	Parent Mass: (Da)	Parent Charge:	Delta Mass: (Da)	Max Spectral Intensity:
SLVQGELVTASK	13.31	86.8	1231.69	2	1.1235	941727
Total # peptides: 1	Combined score: 13.31		Amino acid coverage: 1.64% [12/733]	Mean spectral intensity: 9.417270e+05
* indicates a peptide rendered obsolete by a homology peptide
		-----------**********Spot 1034**********-----------
------------Protein Group 1 (searched in PA.13linePepEnsmbl042012) ---------------
GI#: ENSSTOP00000014977		Species: I. tridecemlineatus		Protein: gi:4557032 NP_002291.1 L-lactate dehydrogenase B chain-like
Peptide:	Score:	SPI:	Parent Mass: (Da)	Parent Charge:	Delta Mass: (Da)	Max Spectral Intensity:
ITVVGVGQVGmACAISILGK	13.27	91.9	1973.09	2	17.6205	919997
VIGSGCNLDSAR	15.05	93.4	1248.6	2	1.0326	1849201
LIAPVAEEETTVPNNK	12.07	74.3	1724.91	2	1.2662	8671899
SLADELALVDVLEDK	19.35	97.8	1629.86	2	0.6946	5758452
mVVESAYEVIK	12.41	90.4	1267.66	2	16.3325	5684175
GEmmDLQHGSLFLQTPK	18.45	90.9	1931.94	3	33.0301	2982087
LKGEmmDLQHGSLFLQTPK	17.44	86.7	2173.11	3	33.231	5329927
LKDDEVAQLK	15.22	89.1	1158.64	2	0.0362	1578681
Total # peptides: 8	Combined score: 123.26		Amino acid coverage: 30.47% [103/338]	Mean spectral intensity: 4.096802e+06
* indicates a peptide rendered obsolete by a homology peptide
		-----------**********Spot 1073**********-----------
------------Protein Group 1 (searched in PA.13linePepEnsmbl042012) ---------------
GI#: ENSSTOP00000007680		Species: I. tridecemlineatus		Protein: gi:192447426 NP_001122299.1 disks large homolog 4 isoform 2-like
Peptide:	Score:	SPI:	Parent Mass: (Da)	Parent Charge:	Delta Mass: (Da)	Max Spectral Intensity:
GNSGLGFSIAGGTDNPHIGDDPSIFITK	15.11	85.3	2787.36	3	1.947	1556240
DLLGEEDIPR	11.98	92	1156.58	2	0.2683	4158114
GLGFSIAGGVGNQHIPGDNSIYVTK	11.36	78.5	2501.28	3	1.7971	1598606
Total # peptides: 3	Combined score: 38.45		Amino acid coverage: 8.71% [63/723]	Mean spectral intensity: 2.437653e+06
* indicates a peptide rendered obsolete by a homology peptide
------------Protein Group 2 (searched in PA.13linePepEnsmbl042012) ---------------
GI#: ENSSTOP00000009910		Species: I. tridecemlineatus		Protein: gi:12383062 NP_073733.1 kinesin light chain 2 isoform 1-like
Peptide:	Score:	SPI:	Parent Mass: (Da)	Parent Charge:	Delta Mass: (Da)	Max Spectral Intensity:
LQGGGPQETPNPR	16.8	94.7	1350.68	2	0.8767	662546
Total # peptides: 1	Combined score: 16.8		Amino acid coverage: 2.09% [13/622]	Mean spectral intensity: 6.625460e+05
* indicates a peptide rendered obsolete by a homology peptide
		-----------**********Spot 1075**********-----------
------------Protein Group 1 (searched in PA.13linePepEnsmbl042012) ---------------
GI#: ENSSTOP00000003643		Species: I. tridecemlineatus		Protein: gi:308818195 NP_001184222.1 dihydropyrimidinase-related protein 2 isoform 1-like
Peptide:	Score:	SPI:	Parent Mass: (Da)	Parent Charge:	Delta Mass: (Da)	Max Spectral Intensity:
GLYDGPVCEVSVTPK	14.88	90.3	1620.79	2	0.8389	7919824
DVAHLGPDPQPPYSR	15.56	93.7	1648.81	3	0.6777	815694
EALQNLNDQSDR	12.58	89.6	1402.66	2	1.937	1353675
IVLEDGTLHVTEGSGR	17.7	97.4	1682.87	3	0.5447	3739622
mVIPGGIDVHTR	13.81	90.2	1294.69	2	16.5791	2115535
SAAEVIAQAR	16.7	92.8	1015.55	2	0.0396	1379506
DIGAIAQVHAENGDIIAEEQQR	17.7	89.7	2377.17	3	1.7012	3558658
mDENQFVAVTSTNAAK	15.01	81	1725.81	2	16.7615	2415324
GIQEEmEALVK	10.38	71.8	1246.63	2	16.078	1630356
GSPLVVISQGK	16.45	90.4	1084.64	2	0.4566	2099142
FQmPDQGmTSADDFFQGTK	20.22	96.2	2150.92	3	33.3497	4999231
Total # peptides: 11	Combined score: 170.99		Amino acid coverage: 25.32% [159/628]	Mean spectral intensity: 2.911506e+06
* indicates a peptide rendered obsolete by a homology peptide
------------Protein Group 2 (searched in PA.13linePepEnsmbl042012) ---------------
GI#: ENSSTOP00000022915		Species: I. tridecemlineatus		Protein: gi:41349456 NP_002717.3 prolyl endopeptidase-like
Peptide:	Score:	SPI:	Parent Mass: (Da)	Parent Charge:	Delta Mass: (Da)	Max Spectral Intensity:
NILQLHDLTTGALLK	14.29	78.8	1649.96	2	0.6142	2875830
VLYVQDSLEGEAR	17.98	93.9	1478.75	2	0.4642	141627300
FIATLQYVVGR	14.72	93.3	1266.72	2	1.2722	1114575
GIDASDYQTIQIFYPSK	13.48	76	1945.95	2	1.6985	5235598
KQSNPLLIHVDTK	11.47	76.5	1492.85	3	0.3672	1199728
TFPLEVGSIVGYSGQK	18.09	94.1	1681.88	2	0.6932	13931730
VFLDPNILSDDGTVALR	19.38	97.1	1844.98	2	1.2375	4055235
WmGGAELSDDGR	12.53	82	1293.55	2	16.5199	1161194
VIEEVSDmFAFIAR	16.89	93	1626.82	2	17.2331	1893708
ITVPFLEQCPIR	14.7	92.9	1472.79	2	0.7797	376736700
Total # peptides: 10	Combined score: 153.53		Amino acid coverage: 19.72% [140/710]	Mean spectral intensity: 5.498316e+07
* indicates a peptide rendered obsolete by a homology peptide
------------Protein Group 3 (searched in PA.13linePepEnsmbl042012) ---------------
GI#: ENSSTOP00000011284		Species: I. tridecemlineatus		Protein: gi:4502027 NP_000468.1 serum albumin preproprotein-like
Peptide:	Score:	SPI:	Parent Mass: (Da)	Parent Charge:	Delta Mass: (Da)	Max Spectral Intensity:
TVmGDFVAFLDK	13.78	88.5	1342.67	2	17.2816	6887984
APQVSTPTLVEASR	14.99	86.6	1455.78	2	0.3925	4506685
Total # peptides: 2	Combined score: 28.77		Amino acid coverage: 4.28% [26/608]	Mean spectral intensity: 5.697334e+06
* indicates a peptide rendered obsolete by a homology peptide
		-----------**********Spot 1076**********-----------
------------Protein Group 1 (searched in PA.13linePepEnsmbl042012) ---------------
GI#: ENSSTOP00000022915		Species: I. tridecemlineatus		Protein: gi:41349456 NP_002717.3 prolyl endopeptidase-like
Peptide:	Score:	SPI:	Parent Mass: (Da)	Parent Charge:	Delta Mass: (Da)	Max Spectral Intensity:
LINIDFTDPDESK	18.22	94.5	1506.73	2	0.6605	5659449
NILQLHDLTTGALLK	16.91	88.2	1649.96	2	0.9942	4674751
VLYVQDSLEGEAR	19.49	96.9	1478.75	2	0.5842	51614980
GIDASDYQTIQIFYPSK	12.79	79	1945.95	2	1.4185	8756795
KQSNPLLIHVDTK	14.52	81.3	1492.85	3	1.1472	821255
TFPLEVGSIVGYSGQK	17.96	92.9	1681.88	2	0.7932	10624220
VFLDPNILSDDGTVALR	19.89	97.3	1844.98	2	1.5575	5029227
WmGGAELSDDGR	13.51	82.3	1293.55	2	16.3599	2154141
QNCFDDFQCAAEYLIK	16.37	98.6	2021.87	2	1.2795	1005435
ITVPFLEQCPIR	14.17	92.3	1472.79	2	0.7197	383682100
VIEEVSDmFAFIAR	14.69	86.4	1626.82	2	16.5931	4250909
Total # peptides: 11	Combined score: 178.52		Amino acid coverage: 22.25% [158/710]	Mean spectral intensity: 4.347939e+07
* indicates a peptide rendered obsolete by a homology peptide
------------Protein Group 2 (searched in PA.13linePepEnsmbl042012) ---------------
GI#: ENSSTOP00000003643		Species: I. tridecemlineatus		Protein: gi:308818195 NP_001184222.1 dihydropyrimidinase-related protein 2 isoform 1-like
Peptide:	Score:	SPI:	Parent Mass: (Da)	Parent Charge:	Delta Mass: (Da)	Max Spectral Intensity:
GLYDGPVCEVSVTPK	15.08	92.2	1620.79	2	0.9189	5836667
DVAHLGPDPQPPYSR	14.82	94.2	1648.81	3	0.5877	830919
IVLEDGTLHVTEGSGR	16.38	93.9	1682.87	3	1.0547	2696388
mVIPGGIDVHTR	14.93	95.5	1294.69	2	16.3391	2294485
FQLTDSQIYEVLSVIR	18.07	86	1911.02	2	2.1105	852001
SAAEVIAQAR	17.25	94	1015.55	2	-0.1604	1555157
DIGAIAQVHAENGDIIAEEQQR	17.27	89.6	2377.17	3	2.2412	2498775
VFNLYPR	11.06	92	908.499	2	0.9339	2028759
mDENQFVAVTSTNAAK	13.36	77.3	1725.81	2	14.6415	1466536
GSPLVVISQGK	16.5	91.9	1084.64	2	0.7166	1469768
FQmPDQGmTSADDFFQGTK	13.37	74.3	2150.92	2	33.757	2591458
Total # peptides: 11	Combined score: 168.09		Amino acid coverage: 25.32% [159/628]	Mean spectral intensity: 2.192810e+06
* indicates a peptide rendered obsolete by a homology peptide
		-----------**********Spot 1084**********-----------
------------Protein Group 1 (searched in PA.13linePepEnsmbl042012) ---------------
GI#: ENSSTOP00000003643		Species: I. tridecemlineatus		Protein: gi:308818195 NP_001184222.1 dihydropyrimidinase-related protein 2 isoform 1-like
Peptide:	Score:	SPI:	Parent Mass: (Da)	Parent Charge:	Delta Mass: (Da)	Max Spectral Intensity:
SITIGNQTNCPLYITK	13.59	83.8	1822.94	2	0.836	7379218
KPFPDFVYK	10.51	74.5	1140.61	2	0.4239	10245090
NLHQSGFSLSGAQIDDNIPR	14.11	74	2169.07	3	0.9171	9552519
IVLEDGTLHVTEGSGR	16.61	94	1682.87	3	0.2447	13021420
DIGAIAQVHAENGDIIAEEQQR	12.59	85.7	2377.17	3	1.5812	5697221
mDENQFVAVTSTNAAK	10.18	76.4	1725.81	2	16.2415	5925412
FQmPDQGmTSADDFFQGTK	15.61	87.1	2150.92	3	33.9797	8208466
GSPLVVISQGK	14.13	83.4	1084.64	2	-0.1634	2967031
Total # peptides: 8	Combined score: 107.33		Amino acid coverage: 20.54% [129/628]	Mean spectral intensity: 7.874547e+06
* indicates a peptide rendered obsolete by a homology peptide
		-----------**********Spot 1086**********-----------
------------Protein Group 1 (searched in PA.13linePepEnsmbl042012) ---------------
GI#: ENSSTOP00000003643		Species: I. tridecemlineatus		Protein: gi:308818195 NP_001184222.1 dihydropyrimidinase-related protein 2 isoform 1-like
Peptide:	Score:	SPI:	Parent Mass: (Da)	Parent Charge:	Delta Mass: (Da)	Max Spectral Intensity:
KPFPDFVYK	11.17	75.7	1140.61	2	0.5439	9904320
IVLEDGTLHVTEGSGR	16.15	94.9	1682.87	3	0.3047	6651028
DIGAIAQVHAENGDIIAEEQQR	18.71	89.8	2377.17	3	1.6712	4293241
VFNLYPR	11.07	92.1	908.499	2	0.0339	4839505
FQmPDQGmTSADDFFQGTK	18.4	95.4	2150.92	3	33.1097	5264193
GSPLVVISQGK	17.29	89.5	1084.64	2	0.0166	1858016
Total # peptides: 6	Combined score: 92.79		Amino acid coverage: 13.38% [84/628]	Mean spectral intensity: 5.468384e+06
* indicates a peptide rendered obsolete by a homology peptide
		-----------**********Spot 1101**********-----------
------------Protein Group 1 (searched in PA.13linePepEnsmbl042012) ---------------
GI#: ENSSTOP00000003643		Species: I. tridecemlineatus		Protein: gi:308818195 NP_001184222.1 dihydropyrimidinase-related protein 2 isoform 1-like
Peptide:	Score:	SPI:	Parent Mass: (Da)	Parent Charge:	Delta Mass: (Da)	Max Spectral Intensity:
GLYDGPVCEVSVTPK	16.02	91.8	1620.79	2	0.5789	3649282
IVLEDGTLHVTEGSGR	15.63	94.4	1682.87	3	0.3347	7116401
DIGAIAQVHAENGDIIAEEQQR	11.12	80.7	2377.17	3	1.0412	4224174
GSPLVVISQGK	14.12	93.5	1084.64	2	0.2166	2416381
FQmPDQGmTSADDFFQGTK	13.84	86.6	2150.92	3	33.1397	3944582
Total # peptides: 5	Combined score: 70.73		Amino acid coverage: 13.22% [83/628]	Mean spectral intensity: 4.270164e+06
* indicates a peptide rendered obsolete by a homology peptide
		-----------**********Spot 1102**********-----------
------------Protein Group 1 (searched in PA.13linePepEnsmbl042012) ---------------
GI#: ENSSTOP00000003643		Species: I. tridecemlineatus		Protein: gi:308818195 NP_001184222.1 dihydropyrimidinase-related protein 2 isoform 1-like
Peptide:	Score:	SPI:	Parent Mass: (Da)	Parent Charge:	Delta Mass: (Da)	Max Spectral Intensity:
GLYDGPVCEVSVTPK	16.01	91.9	1620.79	2	0.6189	5728549
SITIGNQTNCPLYITK	14.88	86.1	1822.94	2	0.816	5783743
EALQNLNDQSDR	12.27	88.3	1402.66	2	0.457	3781183
KPFPDFVYK	13.13	76.9	1140.61	2	0.8239	8246294
IVLEDGTLHVTEGSGR	17.67	96	1682.87	3	0.5447	6148497
DIGAIAQVHAENGDIIAEEQQR	20.57	94.8	2377.17	3	1.4612	5413704
mDENQFVAVTSTNAAK	13.58	81.7	1725.81	2	16.6215	5442570
VFNLYPR	11.06	92.2	908.499	2	0.4539	2896575
GSPLVVISQGK	17	91.7	1084.64	2	0.2166	2352296
FQmPDQGmTSADDFFQGTK	19.76	96.3	2150.92	3	33.2297	6499293
Total # peptides: 10	Combined score: 155.93		Amino acid coverage: 22.77% [143/628]	Mean spectral intensity: 5.229270e+06
* indicates a peptide rendered obsolete by a homology peptide
		-----------**********Spot 1103**********-----------
------------Protein Group 1 (searched in NCBInr.sqmammalApr10.fasta) ---------------
GI#: 73989252		Species: Canis familiaris		Protein: PREDICTED: similar to propionyl-Coenzyme A carboxylase, alpha polypeptide precursor isoform 2
Peptide:	Score:	SPI:	Parent Mass: (Da)	Parent Charge:	Delta Mass: (Da)	Max Spectral Intensity:
LSQYQEPIHLPGVR	12.96	84.9	1636.88	3	0.1249	5601251
mEDALDNYVIR	13.21	86.4	1338.64	2	16.1369	3063427
HIEIQVLGDK	11.58	82.9	1151.64	2	0.3308	1933691
AQAVHPGYGFLSENK	13	81.3	1617.8	3	0.4235	1366672
Total # peptides: 4	Combined score: 50.75		Amino acid coverage: 6.84% [50/731]	Mean spectral intensity: 2.991260e+06
* indicates a peptide rendered obsolete by a homology peptide
Human homologue: 6174892.
		-----------**********Spot 1107**********-----------
------------Protein Group 1 (searched in PA.13linePepEnsmbl042012) ---------------
GI#: ENSSTOP00000011956		Species: I. tridecemlineatus		Protein: gi:4505257 NP_002435.1 moesin-like
Peptide:	Score:	SPI:	Parent Mass: (Da)	Parent Charge:	Delta Mass: (Da)	Max Spectral Intensity:
APDFVFYAPR	13.65	88.2	1182.59	2	0.3585	2262178
ALELEQER	15.02	95	987.511	2	0.3822	811522
TQEQLASEmAELTAR	16.92	98.6	1677.81	2	16.7815	1966386
FYPEDVSEELIQDITQR	11.39	78.1	2082	2	1.8701	845303
IGFPWSEIR	12.24	88.3	1104.58	2	0.3091	1267258
IAQDLEmYGVNYFSIK	16.97	85.9	1890.93	2	17.2821	1309550
Total # peptides: 6	Combined score: 86.19		Amino acid coverage: 13.00% [75/577]	Mean spectral intensity: 1.410366e+06
* indicates a peptide rendered obsolete by a homology peptide
------------Protein Group 2 (searched in PA.13linePepEnsmbl042012) ---------------
GI#: ENSSTOP00000006199		Species: I. tridecemlineatus		Protein: gi:54607135 NP_055635.3 mitochondrial import receptor subunit TOM70-like
Peptide:	Score:	SPI:	Parent Mass: (Da)	Parent Charge:	Delta Mass: (Da)	Max Spectral Intensity:
QAYTGNNSSQIQAAmK	12.85	86.5	1711.81	2	16.8859	5377472
CDFAYETmGTIEVQR	12.57	83.7	1819.8	2	17.1538	1499159
ATFYLLIGNANAAKPDLDK	10.22	95.2	2035.09	3	0.7396	3660634
NREPLmPSPQFIK	15.99	92.2	1556.83	3	17.2401	2981514
LRPESALAQAQK	15.13	91	1311.74	2	0.1948	2853525
Total # peptides: 5	Combined score: 66.76		Amino acid coverage: 12.02% [75/624]	Mean spectral intensity: 3.274461e+06
* indicates a peptide rendered obsolete by a homology peptide
------------Protein Group 3 (searched in PA.13linePepEnsmbl042012) ---------------
GI#: ENSSTOP00000003643		Species: I. tridecemlineatus		Protein: gi:308818195 NP_001184222.1 dihydropyrimidinase-related protein 2 isoform 1-like
Peptide:	Score:	SPI:	Parent Mass: (Da)	Parent Charge:	Delta Mass: (Da)	Max Spectral Intensity:
GLYDGPVCEVSVTPK	15.15	86.2	1620.79	2	0.5589	8089516
KPFPDFVYK	10.89	75.5	1140.61	2	0.3839	15289940
NLHQSGFSLSGAQIDDNIPR	10.72	75.5	2169.07	3	0.8871	8023056
IVLEDGTLHVTEGSGR	13.98	89.4	1682.87	3	1.1447	7587438
FQmPDQGmTSADDFFQGTK	11.59	77.7	2150.92	3	33.3497	8767266
Total # peptides: 5	Combined score: 62.33		Amino acid coverage: 12.58% [79/628]	Mean spectral intensity: 9.551443e+06
* indicates a peptide rendered obsolete by a homology peptide
------------Protein Group 4 (searched in PA.13linePepEnsmbl042012) ---------------
GI#: ENSSTOP00000017448		Species: I. tridecemlineatus		Protein: gi:341916249 XP_003119499.2 PREDICTED: vesicle-fusing ATPase-like-like
Peptide:	Score:	SPI:	Parent Mass: (Da)	Parent Charge:	Delta Mass: (Da)	Max Spectral Intensity:
LFADAEEEQR	17.65	96.9	1207.56	2	0.3138	1393554
LQILHIHTAR	12	85.4	1201.72	3	1.369	511617
Total # peptides: 2	Combined score: 29.65		Amino acid coverage: 8.23% [20/243]	Mean spectral intensity: 9.525855e+05
* indicates a peptide rendered obsolete by a homology peptide
------------Protein Group 5 (searched in PA.13linePepEnsmbl042012) ---------------
GI#: ENSSTOP00000019037		Species: I. tridecemlineatus		Protein: gi:341916249 XP_003119499.2 PREDICTED: vesicle-fusing ATPase-like-like
Peptide:	Score:	SPI:	Parent Mass: (Da)	Parent Charge:	Delta Mass: (Da)	Max Spectral Intensity:
DFQSGQHVIVR	16.54	95.3	1285.66	2	0.288	1830704
THPSVVPGSIAFSLPQR	12.37	80	1792.97	3	1.115	2049885
Total # peptides: 2	Combined score: 28.91		Amino acid coverage: 14.36% [28/195]	Mean spectral intensity: 1.940294e+06
* indicates a peptide rendered obsolete by a homology peptide
------------Protein Group 6 (searched in PA.13linePepEnsmbl042012) ---------------
GI#: ENSSTOP00000001425		Species: I. tridecemlineatus		Protein: gi:20127408 NP_000173.2 trifunctional enzyme subunit alpha
Peptide:	Score:	SPI:	Parent Mass: (Da)	Parent Charge:	Delta Mass: (Da)	Max Spectral Intensity:
TVLGVPEVLLGILPGAGGTQR	11.52	83.6	2047.19	2	1.6617	1440825
TPQEATQISQEGQR	14.05	89.7	1572.76	2	1.8315	1352448
Total # peptides: 2	Combined score: 25.57		Amino acid coverage: 13.16% [35/266]	Mean spectral intensity: 1.396636e+06
* indicates a peptide rendered obsolete by a homology peptide
		-----------**********Spot 1110**********-----------
------------Protein Group 1 (searched in PA.13linePepEnsmbl042012) ---------------
GI#: ENSSTOP00000003643		Species: I. tridecemlineatus		Protein: gi:308818195 NP_001184222.1 dihydropyrimidinase-related protein 2 isoform 1-like
Peptide:	Score:	SPI:	Parent Mass: (Da)	Parent Charge:	Delta Mass: (Da)	Max Spectral Intensity:
GLYDGPVCEVSVTPK	16.55	92.7	1620.79	2	0.9189	7316408
SITIGNQTNCPLYITK	15.5	84.3	1822.94	2	1.156	4650286
DVAHLGPDPQPPYSR	15.26	91.6	1648.81	3	0.2277	2399088
KPFPDFVYK	12.12	75	1140.61	2	1.3839	5912935
IVLEDGTLHVTEGSGR	14.06	89.3	1682.87	2	0.8619	49800200
mVIPGGIDVHTR	14.37	92.8	1294.69	2	16.2591	2761875
SAAEVIAQAR	17.79	95.4	1015.55	2	0.0196	2295910
DIGAIAQVHAENGDIIAEEQQR	17.49	86.8	2377.17	3	2.4812	4778373
mDENQFVAVTSTNAAK	14.05	85.5	1725.81	2	16.5615	5187757
VFNLYPR	11.05	91.4	908.499	2	1.1139	2396854
GSPLVVISQGK	17.98	90.8	1084.64	2	0.4966	2412937
FQmPDQGmTSADDFFQGTK	18.61	94.8	2150.92	3	34.1597	4965742
GIQEEmEALVK	13.57	85.3	1246.63	2	16.478	1849828
Total # peptides: 13	Combined score: 198.4		Amino acid coverage: 28.50% [179/628]	Mean spectral intensity: 7.440630e+06
* indicates a peptide rendered obsolete by a homology peptide
------------Protein Group 2 (searched in PA.13linePepEnsmbl042012) ---------------
GI#: ENSSTOP00000022314		Species: I. tridecemlineatus		Protein: gi:4503979 NP_002046.1 glial fibrillary acidic protein isoform 1-like
Peptide:	Score:	SPI:	Parent Mass: (Da)	Parent Charge:	Delta Mass: (Da)	Max Spectral Intensity:
LALDIEIATYR	14.61	87.6	1277.71	2	-0.0173	5662664
Total # peptides: 1	Combined score: 14.61		Amino acid coverage: 2.56% [11/430]	Mean spectral intensity: 5.662664e+06
* indicates a peptide rendered obsolete by a homology peptide
------------Protein Group 3 (searched in PA.13linePepEnsmbl042012) ---------------
GI#: ENSSTOP00000013962		Species: I. tridecemlineatus		Protein: gi:122937315 NP_001073929.1 leucine-rich repeat and IQ domain-containing protein 4-like
Peptide:	Score:	SPI:	Parent Mass: (Da)	Parent Charge:	Delta Mass: (Da)	Max Spectral Intensity:
YEELIKTRK	13.59	88.7	1179.67	2	-0.2205	25379440
Total # peptides: 1	Combined score: 13.59		Amino acid coverage: 1.60% [9/563]	Mean spectral intensity: 2.537944e+07
* indicates a peptide rendered obsolete by a homology peptide
------------Protein Group 4 (searched in PA.13linePepEnsmbl042012) ---------------
GI#: ENSSTOP00000016432		Species: I. tridecemlineatus		Protein: gi:19924099 NP_008881.2 synapsin-1 isoform Ia-like
Peptide:	Score:	SPI:	Parent Mass: (Da)	Parent Charge:	Delta Mass: (Da)	Max Spectral Intensity:
LPSPTSAPQQPASQAAQmTQGQGR	13.35	88.5	2437.19	3	16.8666	3368243
Total # peptides: 1	Combined score: 13.35		Amino acid coverage: 3.40% [24/705]	Mean spectral intensity: 3.368243e+06
* indicates a peptide rendered obsolete by a homology peptide
		-----------**********Spot 1112**********-----------
------------Protein Group 1 (searched in PA.13linePepEnsmbl042012) ---------------
GI#: ENSSTOP00000003643		Species: I. tridecemlineatus		Protein: gi:308818195 NP_001184222.1 dihydropyrimidinase-related protein 2 isoform 1-like
Peptide:	Score:	SPI:	Parent Mass: (Da)	Parent Charge:	Delta Mass: (Da)	Max Spectral Intensity:
GLYDGPVCEVSVTPK	14.92	90.3	1620.79	2	0.4789	6814563
DVAHLGPDPQPPYSR	17.08	94.6	1648.81	3	0.5277	1062061
KPFPDFVYK	11.2	76.4	1140.61	2	0.2239	7810769
NLHQSGFSLSGAQIDDNIPR	15.24	86	2169.07	2	2.0044	1785437
IVLEDGTLHVTEGSGR	19.19	97.2	1682.87	3	0.3647	12003620
mVIPGGIDVHTR	12.42	81.6	1294.69	3	16.4818	4151498
IAVGSDADLVIWDPDSIK	14.58	90.9	1913.99	2	2.1272	683750
SAAEVIAQAR	17.32	95.7	1015.55	2	0.1596	1777179
DIGAIAQVHAENGDIIAEEQQR	19.32	91.8	2377.17	3	1.1912	7247780
VFNLYPR	10.61	93.6	908.499	2	0.5139	5080711
mDENQFVAVTSTNAAK	15.84	86.7	1725.81	2	16.7415	2657694
GSPLVVISQGK	18.15	94.5	1084.64	2	-0.0234	3344276
FQmPDQGmTSADDFFQGTK	19.23	95.8	2150.92	3	33.1397	7944367
Total # peptides: 13	Combined score: 205.1		Amino acid coverage: 30.25% [190/628]	Mean spectral intensity: 4.797208e+06
* indicates a peptide rendered obsolete by a homology peptide
------------Protein Group 2 (searched in PA.13linePepEnsmbl042012) ---------------
GI#: ENSSTOP00000006199		Species: I. tridecemlineatus		Protein: gi:54607135 NP_055635.3 mitochondrial import receptor subunit TOM70-like
Peptide:	Score:	SPI:	Parent Mass: (Da)	Parent Charge:	Delta Mass: (Da)	Max Spectral Intensity:
QAYTGNNSSQIQAAmK	12.66	87.5	1711.81	2	16.9059	0
ATFYLLIGNANAAKPDLDK	14.84	89.1	2035.09	3	0.2896	3794385
NREPLmPSPQFIK	10.95	84	1556.83	3	18.1101	1526161
AAAFEQLQK	11.93	84.5	1005.54	2	-0.1636	4761276
NVDLSTFYQNR	14.8	81.6	1356.65	2	1.6985	4543716
Total # peptides: 5	Combined score: 65.18		Amino acid coverage: 10.90% [68/624]	Mean spectral intensity: 2.925108e+06
* indicates a peptide rendered obsolete by a homology peptide
		-----------**********Spot 1115**********-----------
------------Protein Group 1 (searched in PA.13linePepEnsmbl042012) ---------------
GI#: ENSSTOP00000003643		Species: I. tridecemlineatus		Protein: gi:308818195 NP_001184222.1 dihydropyrimidinase-related protein 2 isoform 1-like
Peptide:	Score:	SPI:	Parent Mass: (Da)	Parent Charge:	Delta Mass: (Da)	Max Spectral Intensity:
GLYDGPVCEVSVTPK	16.56	93.1	1620.79	2	0.7189	20312900
SITIGNQTNCPLYITK	12.91	84	1822.94	2	0.896	11784580
DVAHLGPDPQPPYSR	16.02	92.6	1648.81	3	0.5577	5488031
KPFPDFVYK	11.65	77.3	1140.61	2	0.4639	12333460
EALQNLNDQSDR	12.26	88.1	1402.66	2	0.157	6978579
IVLEDGTLHVTEGSGR	17.64	95.4	1682.87	3	0.3047	15058340
mVIPGGIDVHTR	10.58	90.5	1294.69	2	16.4991	10687670
FQLTDSQIYEVLSVIR	14.31	96.7	1911.02	2	0.8905	2404245
SAAEVIAQAR	16.07	91.2	1015.55	2	-0.8804	5263806
DIGAIAQVHAENGDIIAEEQQR	21.21	96.4	2377.17	3	1.2212	6501789
mDENQFVAVTSTNAAK	14.76	85.6	1725.81	2	14.2415	5105258
GSPLVVISQGK	17.09	92.7	1084.64	2	0.0566	6737749
GIQEEmEALVK	14.19	87	1246.63	2	16.818	4570613
FQmPDQGmTSADDFFQGTK	18.99	92.5	2150.92	3	32.8097	12745850
Total # peptides: 14	Combined score: 214.24		Amino acid coverage: 31.85% [200/628]	Mean spectral intensity: 8.998061e+06
* indicates a peptide rendered obsolete by a homology peptide
------------Protein Group 2 (searched in PA.13linePepEnsmbl042012) ---------------
GI#: ENSSTOP00000019849		Species: I. tridecemlineatus		Protein: gi:24497614 NP_004786.2 klotho precursor-like
Peptide:	Score:	SPI:	Parent Mass: (Da)	Parent Charge:	Delta Mass: (Da)	Max Spectral Intensity:
MTDHNAKPIFIDGDYPESMKNNLSSLLPGFTESEK	13.86	86.3	3925.86	6	1.3813	11231200
Total # peptides: 1	Combined score: 13.86		Amino acid coverage: 3.52% [35/993]	Mean spectral intensity: 1.123120e+07
* indicates a peptide rendered obsolete by a homology peptide
		-----------**********Spot 1122**********-----------
------------Protein Group 1 (searched in PA.13linePepEnsmbl042012) ---------------
GI#: ENSSTOP00000003643		Species: I. tridecemlineatus		Protein: gi:308818195 NP_001184222.1 dihydropyrimidinase-related protein 2 isoform 1-like
Peptide:	Score:	SPI:	Parent Mass: (Da)	Parent Charge:	Delta Mass: (Da)	Max Spectral Intensity:
ILDLGITGPEGHVLSRPEEVEAEAVNR	14.98	83.1	2900.51	3	1.8342	12622460
SITIGNQTNCPLYITK	14.76	89.5	1822.94	2	0.716	40117870
KPFPDFVYK	12.28	78.7	1140.61	2	0.2239	29131780
IVLEDGTLHVTEGSGR	18.34	96.2	1682.87	2	0.8619	59071110
NLHQSGFSLSGAQIDDNIPR	16.92	91.3	2169.07	2	1.3444	1777693
DHGVNSFLVYmAFK	12.53	79.5	1627.79	2	18.359	3435680
GTVVYGEPITASLGTDGSHYWSK	16.38	96.3	2425.17	3	1.1084	25993260
mVIPGGIDVHTR	16.09	88.9	1294.69	3	16.1818	21749480
IAVGSDADLVIWDPDSIK	16.23	94.4	1913.99	2	0.9272	2118831
FQLTDSQIYEVLSVIR	21.43	98.7	1911.02	2	0.7305	3271695
SAAEVIAQAR	19.96	99	1015.55	2	0.1596	3274390
DIGAIAQVHAENGDIIAEEQQR	20.75	96.6	2377.17	3	1.1912	25256560
mDENQFVAVTSTNAAK	18.23	95	1725.81	2	16.7215	25765270
VFNLYPR	11.01	90.6	908.499	2	0.0339	10384040
FQmPDQGmTSADDFFQGTK	19.18	94.9	2150.92	3	33.1097	32762010
GIQEEmEALVK	14.03	88.5	1246.63	2	16.538	3242533
GSPLVVISQGK	17	90.2	1084.64	2	1.7366	6620340
Total # peptides: 17	Combined score: 280.1		Amino acid coverage: 42.52% [267/628]	Mean spectral intensity: 1.803500e+07
* indicates a peptide rendered obsolete by a homology peptide
------------Protein Group 2 (searched in PA.13linePepEnsmbl042012) ---------------
GI#: ENSSTOP00000003365		Species: I. tridecemlineatus		Protein: gi:5729877 NP_006588.1 heat shock cognate 71 kDa protein isoform 1-like
Peptide:	Score:	SPI:	Parent Mass: (Da)	Parent Charge:	Delta Mass: (Da)	Max Spectral Intensity:
NSLESYAFNmK	10.12	76.2	1303.6	2	16.514	5511276
SINPDEAVAYGAAVQAAILSGDK	18.62	95.3	2260.15	3	0.8299	1841824
STAGDTHLGGEDFDNR	12.48	85.1	1691.73	3	1.4699	3129349
TTPSYVAFTDTER	11.03	83.9	1487.7	2	0.7915	17141600
VEIIANDQGNR	16.03	94.4	1228.63	2	1.3247	1037962
IINEPTAAAIAYGLDK	17.86	94.1	1659.9	2	0.6375	10112500
NQVAmNPTNTVFDAK	16.19	86	1649.8	2	16.5975	9778465
LYQSAGGmPGGmPGGFPGGGAPPSGGASSGPTIEEVD	10.01	71.5	3346.5	3	33.9564	2752924
Total # peptides: 8	Combined score: 112.34		Amino acid coverage: 21.98% [142/646]	Mean spectral intensity: 6.413237e+06
* indicates a peptide rendered obsolete by a homology peptide
------------Protein Group 3 (searched in PA.13linePepEnsmbl042012) ---------------
GI#: ENSSTOP00000007876		Species: I. tridecemlineatus		Protein: gi:24234688 NP_004125.3 stress-70 protein
Peptide:	Score:	SPI:	Parent Mass: (Da)	Parent Charge:	Delta Mass: (Da)	Max Spectral Intensity:
QAVTNPNNTFYATK	17.4	95.9	1568.77	2	0.6024	2034686
LLGQFTLIGIPPAPR	14.69	90	1592.95	2	0.7604	5716577
STNGDTFLGGEDFDQALLR	15.2	91.5	2055.96	2	1.4709	1707301
AQFEGIVTDLIK	14.71	91.5	1333.74	2	0.9165	6774696
LYSPSQIGAFVLmK	17.57	96.4	1553.84	2	16.8731	1659216
SQVFSTAADGQTQVEIK	12.95	78.7	1808.9	2	0.7302	10327960
VEAVNmAEGIIHDTETK	12.26	73.4	1856.91	3	17.6096	3480779
Total # peptides: 7	Combined score: 104.78		Amino acid coverage: 15.91% [108/679]	Mean spectral intensity: 4.528745e+06
* indicates a peptide rendered obsolete by a homology peptide
------------Protein Group 4 (searched in PA.13linePepEnsmbl042012) ---------------
GI#: ENSSTOP00000014067		Species: I. tridecemlineatus		Protein: gi:14149734 NP_065174.1 coronin-1B-like
Peptide:	Score:	SPI:	Parent Mass: (Da)	Parent Charge:	Delta Mass: (Da)	Max Spectral Intensity:
FRHVFGQPVK	12.08	77.8	1214.68	3	-0.1038	2973287
LEEVmQELR	15.21	93.7	1146.58	2	16.1504	883465
DADPILISLR	17.09	96.3	1112.63	2	0.2817	3850860
NDQCYEDIR	12.43	85.5	1212.49	2	0.0777	2549409
LSSSTRPGSSISAVAIADATSGGSLVGAGEAGK	14.52	81.8	2961.51	3	1.5531	7369992
Total # peptides: 5	Combined score: 71.33		Amino acid coverage: 14.61% [71/486]	Mean spectral intensity: 3.525403e+06
* indicates a peptide rendered obsolete by a homology peptide
------------Protein Group 5 (searched in PA.13linePepEnsmbl042012) ---------------
GI#: ENSSTOP00000011284		Species: I. tridecemlineatus		Protein: gi:4502027 NP_000468.1 serum albumin preproprotein-like
Peptide:	Score:	SPI:	Parent Mass: (Da)	Parent Charge:	Delta Mass: (Da)	Max Spectral Intensity:
TVmGDFVAFLDK	14.88	91.6	1342.67	2	16.2416	1736193
APQVSTPTLVEASR	14.39	90.4	1455.78	2	0.2325	26439210
Total # peptides: 2	Combined score: 29.27		Amino acid coverage: 4.28% [26/608]	Mean spectral intensity: 1.408770e+07
* indicates a peptide rendered obsolete by a homology peptide
------------Protein Group 6 (searched in PA.13linePepEnsmbl042012) ---------------
GI#: ENSSTOP00000019432		Species: I. tridecemlineatus		Protein: gi:19923399 NP_036429.2 ras GTPase-activating protein-binding protein 2 isoform a-like
Peptide:	Score:	SPI:	Parent Mass: (Da)	Parent Charge:	Delta Mass: (Da)	Max Spectral Intensity:
LPNFGFVVFDDSEPVQR	13.94	88.1	1965.97	2	0.9822	1614462
VEAKPEVQSQPPR	14.42	88.9	1464.78	3	0.0849	8448284
Total # peptides: 2	Combined score: 28.36		Amino acid coverage: 5.46% [30/549]	Mean spectral intensity: 5.031373e+06
* indicates a peptide rendered obsolete by a homology peptide
		-----------**********Spot 1148**********-----------
------------Protein Group 1 (searched in PA.13linePepEnsmbl042012) ---------------
GI#: ENSSTOP00000007876		Species: I. tridecemlineatus		Protein: gi:24234688 NP_004125.3 stress-70 protein
Peptide:	Score:	SPI:	Parent Mass: (Da)	Parent Charge:	Delta Mass: (Da)	Max Spectral Intensity:
VINEPTAAALAYGLDK	18.39	95.6	1645.88	2	0.5132	79296210
QAVTNPNNTFYATK	16.9	95.7	1568.77	2	0.5024	46921790
LLGQFTLIGIPPAPR	14.66	90	1592.95	2	0.5204	24511700
KSQVFSTAADGQTQVEIK	16.41	88	1937	3	0.428	54154450
GAVVGIDLGTTNSCVAVmEGK	16.55	88.9	2078.03	2	17.6071	3147848
mEEFKDQLPADECNK	17	92	1853.8	3	17.351	2461890
DAGQISGLNVLR	16.38	95.2	1242.68	2	0.2126	45450010
EQQIVIQSSGGLSK	16.37	97.3	1473.79	2	0.762	16092510
RYDDPEVQK	10.69	87.8	1149.55	2	0.1592	0
SDIGEVILVGGmTR	13.4	76.8	1446.76	2	16.4306	55172420
STNGDTFLGGEDFDQALLR	15.26	92.8	2055.96	2	0.9509	21916900
AQFEGIVTDLIK	17.28	93.2	1333.74	2	0.4165	15218750
LFEmAYK	12.75	90.8	901.449	2	16.2039	6779153
ERVEAVNmAEGIIHDTETK	17.58	90.2	2142.05	3	18.1859	15032170
mKETAENYLGHTAK	13.11	74.4	1592.77	3	17.8317	13696950
LYSPSQIGAFVLmK	17.69	95.5	1553.84	2	16.4731	35609500
SQVFSTAADGQTQVEIK	16.7	89	1808.9	2	0.7902	28016060
VQQTVQDLFGR	17.03	92.6	1290.68	2	0.3926	54477680
QAASSLQQASLK	12.39	83.6	1231.66	2	0.3086	10917570
ETAENYLGHTAK	13.64	83.8	1333.64	2	1.6945	4188598
NAVITVPAYFNDSQR	12.2	83.6	1694.85	2	0.5631	52303920
VEAVNmAEGIIHDTETK	17.34	97.7	1856.91	2	17.1469	4878307
Total # peptides: 22	Combined score: 339.72		Amino acid coverage: 39.91% [271/679]	Mean spectral intensity: 2.682929e+07
* indicates a peptide rendered obsolete by a homology peptide
------------Protein Group 2 (searched in PA.13linePepEnsmbl042012) ---------------
GI#: ENSSTOP00000003643		Species: I. tridecemlineatus		Protein: gi:308818195 NP_001184222.1 dihydropyrimidinase-related protein 2 isoform 1-like
Peptide:	Score:	SPI:	Parent Mass: (Da)	Parent Charge:	Delta Mass: (Da)	Max Spectral Intensity:
ILDLGITGPEGHVLSRPEEVEAEAVNR	14.02	84.4	2900.51	3	1.5342	10253100
SITIGNQTNCPLYITK	15.43	91.9	1822.94	2	0.736	22213980
THNSSLEYNIFEGmECR	15.69	75.1	2086.9	3	17.3297	34876470
KPFPDFVYK	12.87	79.5	1140.61	2	0.2839	11869580
NLHQSGFSLSGAQIDDNIPR	21.5	100	2169.07	2	1.2244	4053162
IVLEDGTLHVTEGSGR	19.39	97.5	1682.87	2	0.5819	160707000
DHGVNSFLVYmAFK	13.13	79.8	1627.79	2	17.799	26079950
AALAGGTTmIIDHVVPEPGTSLLAAFDQWR	17.2	84.3	3137.61	3	18.2966	726640
GTVVYGEPITASLGTDGSHYWSK	12.62	89.3	2425.17	3	1.1384	31329870
mVIPGGIDVHTR	14.89	93.9	1294.69	2	16.8791	3036652
IAVGSDADLVIWDPDSIK	16.17	93.4	1913.99	2	1.5472	7212218
FQLTDSQIYEVLSVIR	19.93	99	1911.02	2	2.0305	2587994
SAAEVIAQAR	18.93	98.2	1015.55	2	0.3996	3941872
DIGAIAQVHAENGDIIAEEQQR	18.81	89.9	2377.17	3	1.1012	17448420
DRFQLTDSQIYEVLSVIR	12.2	75.8	2182.15	3	1.4252	3561299
IVNDDQSFYADIYmEDGLIK	13.14	75.1	2349.1	2	17.0972	5061796
mDENQFVAVTSTNAAK	18	95.1	1725.81	2	16.5415	19579160
VFNLYPR	11.04	91.4	908.499	2	0.0939	6369551
GIQEEmEALVK	14.7	90.5	1246.63	2	16.898	6460246
FQmPDQGmTSADDFFQGTK	18.8	96.2	2150.92	3	33.0197	12050710
GSPLVVISQGK	17.48	91.4	1084.64	2	0.0766	10647640
Total # peptides: 21	Combined score: 335.94		Amino acid coverage: 53.50% [336/628]	Mean spectral intensity: 1.905082e+07
* indicates a peptide rendered obsolete by a homology peptide
------------Protein Group 3 (searched in PA.13linePepEnsmbl042012) ---------------
GI#: ENSSTOP00000003365		Species: I. tridecemlineatus		Protein: gi:5729877 NP_006588.1 heat shock cognate 71 kDa protein isoform 1-like
Peptide:	Score:	SPI:	Parent Mass: (Da)	Parent Charge:	Delta Mass: (Da)	Max Spectral Intensity:
SQIHDIVLVGGSTR	17.53	93.3	1481.81	2	0.6057	33882600
NSLESYAFNmK	10.29	72.1	1303.6	2	16.154	5863499
SINPDEAVAYGAAVQAAILSGDK	18.45	98.8	2260.15	2	1.5472	1985001
STAGDTHLGGEDFDNR	12.97	85.1	1691.73	3	0.4799	9962985
TTPSYVAFTDTER	13.62	91	1487.7	2	0.4315	74839080
FEELNADLFR	13.31	91	1253.62	2	0.1766	7996372
IINEPTAAAIAYGLDK	19.91	96.1	1659.9	2	0.9175	7989637
NQVAmNPTNTVFDAK	17.33	88.5	1649.8	2	16.6775	10058910
Total # peptides: 8	Combined score: 123.41		Amino acid coverage: 18.27% [118/646]	Mean spectral intensity: 1.907226e+07
* indicates a peptide rendered obsolete by a homology peptide
------------Protein Group 4 (searched in PA.13linePepEnsmbl042012) ---------------
GI#: ENSSTOP00000014067		Species: I. tridecemlineatus		Protein: gi:14149734 NP_065174.1 coronin-1B-like
Peptide:	Score:	SPI:	Parent Mass: (Da)	Parent Charge:	Delta Mass: (Da)	Max Spectral Intensity:
NGSLFCSACK	12.51	87.7	1143.49	2	0.0606	25408260
LEEVmQELR	12.09	77.2	1146.58	2	17.0104	1749500
NDQCYEDIR	14.04	87.8	1212.49	2	0.2377	2759562
VTWDSTFCAVNPK	15.12	84.7	1524.72	2	0.2376	22186080
Total # peptides: 4	Combined score: 53.76		Amino acid coverage: 8.44% [41/486]	Mean spectral intensity: 1.302585e+07
* indicates a peptide rendered obsolete by a homology peptide
------------Protein Group 5 (searched in PA.13linePepEnsmbl042012) ---------------
GI#: ENSSTOP00000011284		Species: I. tridecemlineatus		Protein: gi:4502027 NP_000468.1 serum albumin preproprotein-like
Peptide:	Score:	SPI:	Parent Mass: (Da)	Parent Charge:	Delta Mass: (Da)	Max Spectral Intensity:
TVmGDFVAFLDK	15.36	90.8	1342.67	2	16.5216	5662595
APQVSTPTLVEASR	14.68	85.4	1455.78	2	0.3925	10588750
Total # peptides: 2	Combined score: 30.04		Amino acid coverage: 4.28% [26/608]	Mean spectral intensity: 8.125672e+06
* indicates a peptide rendered obsolete by a homology peptide
------------Protein Group 6 (searched in PA.13linePepEnsmbl042012) ---------------
GI#: ENSSTOP00000019432		Species: I. tridecemlineatus		Protein: gi:19923399 NP_036429.2 ras GTPase-activating protein-binding protein 2 isoform a-like
Peptide:	Score:	SPI:	Parent Mass: (Da)	Parent Charge:	Delta Mass: (Da)	Max Spectral Intensity:
LPNFGFVVFDDSEPVQR	15.01	89.7	1965.97	2	1.6022	1608960
VEAKPEVQSQPPR	14.79	88.2	1464.78	3	0.1149	0
Total # peptides: 2	Combined score: 29.8		Amino acid coverage: 5.46% [30/549]	Mean spectral intensity: 8.044800e+05
* indicates a peptide rendered obsolete by a homology peptide
------------Protein Group 7 (searched in PA.13linePepEnsmbl042012) ---------------
GI#: ENSSTOP00000007989		Species: I. tridecemlineatus		Protein: gi:4507297 NP_003156.1 syntaxin-binding protein 1 isoform a-like
Peptide:	Score:	SPI:	Parent Mass: (Da)	Parent Charge:	Delta Mass: (Da)	Max Spectral Intensity:
VEQDLAmGTDAEGEK	14.16	88	1592.71	2	16.5019	17802720
Total # peptides: 1	Combined score: 14.16		Amino acid coverage: 2.49% [15/603]	Mean spectral intensity: 1.780272e+07
* indicates a peptide rendered obsolete by a homology peptide
------------Protein Group 8 (searched in PA.13linePepEnsmbl042012) ---------------
GI#: ENSSTOP00000009174		Species: I. tridecemlineatus		Protein: gi:34878693 NP_004886.3 NACHT
Peptide:	Score:	SPI:	Parent Mass: (Da)	Parent Charge:	Delta Mass: (Da)	Max Spectral Intensity:
mEINLSTRMDHVVSSFCIK	13.43	73.1	2267.1	3	17.0073	19151630
Total # peptides: 1	Combined score: 13.43		Amino acid coverage: 1.84% [19/1035]	Mean spectral intensity: 1.915163e+07
* indicates a peptide rendered obsolete by a homology peptide
		-----------**********Spot 1149**********-----------
------------Protein Group 1 (searched in PA.13linePepEnsmbl042012) ---------------
GI#: ENSSTOP00000003643		Species: I. tridecemlineatus		Protein: gi:308818195 NP_001184222.1 dihydropyrimidinase-related protein 2 isoform 1-like
Peptide:	Score:	SPI:	Parent Mass: (Da)	Parent Charge:	Delta Mass: (Da)	Max Spectral Intensity:
ILDLGITGPEGHVLSRPEEVEAEAVNR	14.58	84.3	2900.51	3	1.2642	5887938
SITIGNQTNCPLYITK	16.42	92.5	1822.94	2	0.896	11200940
THNSSLEYNIFEGmECR	16.14	83.6	2086.9	3	17.1797	25789720
KPFPDFVYK	13.41	80.9	1140.61	2	0.1639	34692780
NLHQSGFSLSGAQIDDNIPR	18.99	90.6	2169.07	2	1.2044	2696427
IVLEDGTLHVTEGSGR	18.85	96.6	1682.87	2	0.7019	93244000
DHGVNSFLVYmAFK	16.64	88.5	1627.79	2	17.279	21619020
GTVVYGEPITASLGTDGSHYWSK	17.5	85.4	2425.17	3	1.1084	19364020
mVIPGGIDVHTR	16.13	93.6	1294.69	2	16.1991	10838160
IAVGSDADLVIWDPDSIK	16.75	95	1913.99	2	1.5072	5567804
FQLTDSQIYEVLSVIR	19.33	97.8	1911.02	2	0.6305	4283613
SAAEVIAQAR	19.46	99	1015.55	2	-0.1404	9405881
DIGAIAQVHAENGDIIAEEQQR	18.38	91.5	2377.17	3	1.4912	26023430
VFNLYPR	12.07	92.5	908.499	2	0.0339	5014107
IVNDDQSFYADIYmEDGLIK	18.62	93.2	2349.1	3	17.0299	1870816
mDENQFVAVTSTNAAK	17.61	91.9	1725.81	2	16.4815	11201200
GSPLVVISQGK	17.99	91.4	1084.64	2	0.1166	4226669
GIQEEmEALVK	14.17	87.9	1246.63	2	16.178	17084680
FQmPDQGmTSADDFFQGTK	15.98	89.6	2150.92	2	33.097	5512585
Total # peptides: 19	Combined score: 319.02		Amino acid coverage: 48.41% [304/628]	Mean spectral intensity: 1.660652e+07
* indicates a peptide rendered obsolete by a homology peptide
------------Protein Group 2 (searched in PA.13linePepEnsmbl042012) ---------------
GI#: ENSSTOP00000003365		Species: I. tridecemlineatus		Protein: gi:5729877 NP_006588.1 heat shock cognate 71 kDa protein isoform 1-like
Peptide:	Score:	SPI:	Parent Mass: (Da)	Parent Charge:	Delta Mass: (Da)	Max Spectral Intensity:
SINPDEAVAYGAAVQAAILSGDK	12.69	94.3	2260.15	2	1.4272	1926241
STAGDTHLGGEDFDNR	10.15	75.3	1691.73	2	0.4871	21218560
mKEIAEAYLGK	15.86	83	1252.66	2	16.5321	11758490
SFYPEEVSSmVLTK	13.02	72.8	1616.79	2	16.7051	30493870
mVNHFIAEFK	12.45	75.6	1235.62	2	16.1686	25368860
TTPSYVAFTDTER	13.84	87.9	1487.7	2	0.4115	68800570
IINEPTAAAIAYGLDK	16.85	93.7	1659.9	2	1.4575	1882945
NQVAmNPTNTVFDAK	14.34	81.9	1649.8	2	16.6175	25218950
Total # peptides: 8	Combined score: 109.2		Amino acid coverage: 18.27% [118/646]	Mean spectral intensity: 2.333356e+07
* indicates a peptide rendered obsolete by a homology peptide
------------Protein Group 3 (searched in PA.13linePepEnsmbl042012) ---------------
GI#: ENSSTOP00000011284		Species: I. tridecemlineatus		Protein: gi:4502027 NP_000468.1 serum albumin preproprotein-like
Peptide:	Score:	SPI:	Parent Mass: (Da)	Parent Charge:	Delta Mass: (Da)	Max Spectral Intensity:
FQNALLIR	13.83	92.3	974.578	2	0.5145	12871410
TVmGDFVAFLDK	13.25	88.8	1342.67	2	16.2816	31641490
RHPEYGSLLLLR	17.94	91.6	1453.83	3	0.868	7823121
APQVSTPTLVEASR	13.58	83.6	1455.78	2	0.3925	50891880
KQTALAELVK	10.58	80.3	1100.67	2	0.1053	15981720
QNCDLYEQLGEYK	14.6	94.3	1659.73	2	0.8408	16392150
Total # peptides: 6	Combined score: 83.78		Amino acid coverage: 11.35% [69/608]	Mean spectral intensity: 2.260030e+07
* indicates a peptide rendered obsolete by a homology peptide
------------Protein Group 4 (searched in PA.13linePepEnsmbl042012) ---------------
GI#: ENSSTOP00000007989		Species: I. tridecemlineatus		Protein: gi:4507297 NP_003156.1 syntaxin-binding protein 1 isoform a-like
Peptide:	Score:	SPI:	Parent Mass: (Da)	Parent Charge:	Delta Mass: (Da)	Max Spectral Intensity:
VEQDLAmGTDAEGEK	19.83	96.8	1592.71	2	16.6419	25884700
VLVVDQLSmR	12.26	76.7	1159.65	2	16.1424	17026530
HKHIAEVSQEVTR	11.75	75.4	1533.81	3	0.8322	4598280
DNALLAQLIQDK	17.34	91.7	1341.74	2	0.1555	23047460
Total # peptides: 4	Combined score: 61.18		Amino acid coverage: 8.29% [50/603]	Mean spectral intensity: 1.763924e+07
* indicates a peptide rendered obsolete by a homology peptide
------------Protein Group 5 (searched in PA.13linePepEnsmbl042012) ---------------
GI#: ENSSTOP00000008478		Species: I. tridecemlineatus		Protein: gi:19913424 NP_001681.2 V-type proton ATPase catalytic subunit A-like
Peptide:	Score:	SPI:	Parent Mass: (Da)	Parent Charge:	Delta Mass: (Da)	Max Spectral Intensity:
TALVANTSNmPVAAR	12.81	72.4	1515.79	2	16.5779	8328374
DmGYHVSmmADSTSR	15.2	79.2	1687.69	3	48.9482	7565877
YSNSDVIIYVGCGER	10.59	76	1731.8	2	0.9321	21803700
LAEmPADSGYPAYLGAR	17.4	92.9	1781.85	2	16.82	26034590
Total # peptides: 4	Combined score: 56		Amino acid coverage: 10.06% [62/616]	Mean spectral intensity: 1.593313e+07
* indicates a peptide rendered obsolete by a homology peptide
------------Protein Group 6 (searched in PA.13linePepEnsmbl042012) ---------------
GI#: ENSSTOP00000014067		Species: I. tridecemlineatus		Protein: gi:14149734 NP_065174.1 coronin-1B-like
Peptide:	Score:	SPI:	Parent Mass: (Da)	Parent Charge:	Delta Mass: (Da)	Max Spectral Intensity:
LEEVmQELR	12.38	74.3	1146.58	2	16.0904	5617772
NDQCYEDIR	15.7	92.7	1212.49	2	0.2777	3243755
LSSSTRPGSSISAVAIADATSGGSLVGAGEAGK	15	87.5	2961.51	3	1.6731	1001784
Total # peptides: 3	Combined score: 43.08		Amino acid coverage: 10.49% [51/486]	Mean spectral intensity: 3.287770e+06
* indicates a peptide rendered obsolete by a homology peptide
------------Protein Group 7 (searched in PA.13linePepEnsmbl042012) ---------------
GI#: ENSSTOP00000019432		Species: I. tridecemlineatus		Protein: gi:19923399 NP_036429.2 ras GTPase-activating protein-binding protein 2 isoform a-like
Peptide:	Score:	SPI:	Parent Mass: (Da)	Parent Charge:	Delta Mass: (Da)	Max Spectral Intensity:
LPNFGFVVFDDSEPVQR	16.01	90.4	1965.97	2	1.8822	1574744
VEAKPEVQSQPPR	15.05	90.6	1464.78	3	0.3849	5775796
Total # peptides: 2	Combined score: 31.06		Amino acid coverage: 5.46% [30/549]	Mean spectral intensity: 3.675270e+06
* indicates a peptide rendered obsolete by a homology peptide
------------Protein Group 8 (searched in PA.13linePepEnsmbl042012) ---------------
GI#: ENSSTOP00000001148		Species: I. tridecemlineatus		Protein: gi:7661568 NP_056414.1 phosphoacetylglucosamine mutase isoform 2-like
Peptide:	Score:	SPI:	Parent Mass: (Da)	Parent Charge:	Delta Mass: (Da)	Max Spectral Intensity:
QAVTPPGLQEAINDLVK	13.64	88.6	1792.98	2	1.3524	1583889
Total # peptides: 1	Combined score: 13.64		Amino acid coverage: 3.14% [17/542]	Mean spectral intensity: 1.583889e+06
* indicates a peptide rendered obsolete by a homology peptide
		-----------**********Spot 1212**********-----------
------------Protein Group 1 (searched in PA.13linePepEnsmbl042012) ---------------
GI#: ENSSTOP00000003643		Species: I. tridecemlineatus		Protein: gi:308818195 NP_001184222.1 dihydropyrimidinase-related protein 2 isoform 1-like
Peptide:	Score:	SPI:	Parent Mass: (Da)	Parent Charge:	Delta Mass: (Da)	Max Spectral Intensity:
GLYDGPVCEVSVTPK	12.69	80.2	1620.79	2	0.7589	18317860
SITIGNQTNCPLYITK	14.49	86.9	1822.94	2	0.696	14070130
THNSSLEYNIFEGmECR	16.2	83.6	2086.9	3	16.6397	47461460
KPFPDFVYK	10.75	76.1	1140.61	2	0.1039	15344770
IVLEDGTLHVTEGSGR	16.08	93.1	1682.87	3	0.0647	20554980
mVIPGGIDVHTR	14.53	80.8	1294.69	3	15.7918	26718760
SAAEVIAQAR	16.14	93.5	1015.55	2	-0.7204	5943609
DIGAIAQVHAENGDIIAEEQQR	18.81	88	2377.17	3	0.8312	11034940
mDENQFVAVTSTNAAK	12.44	80.9	1725.81	2	16.2615	8848003
GIQEEmEALVK	12.93	84.4	1246.63	2	15.938	6520275
FQmPDQGmTSADDFFQGTK	16.24	80.6	2150.92	3	32.8697	20043460
GSPLVVISQGK	15.89	89.7	1084.64	2	-0.1434	5670272
Total # peptides: 12	Combined score: 177.19		Amino acid coverage: 27.71% [174/628]	Mean spectral intensity: 1.671071e+07
* indicates a peptide rendered obsolete by a homology peptide
		-----------**********Spot 1220**********-----------
------------Protein Group 1 (searched in PA.13linePepEnsmbl042012) ---------------
GI#: ENSSTOP00000003643		Species: I. tridecemlineatus		Protein: gi:308818195 NP_001184222.1 dihydropyrimidinase-related protein 2 isoform 1-like
Peptide:	Score:	SPI:	Parent Mass: (Da)	Parent Charge:	Delta Mass: (Da)	Max Spectral Intensity:
GLYDGPVCEVSVTPK	16.59	93.1	1620.79	2	0.5789	42027260
SITIGNQTNCPLYITK	15.31	89	1822.94	2	0.656	39882540
THNSSLEYNIFEGmECR	17.03	95.5	2086.9	3	16.7297	62203710
KPFPDFVYK	12.31	77.6	1140.61	2	0.2239	31902750
IVLEDGTLHVTEGSGR	17.79	94.9	1682.87	2	0.4419	166278600
NLHQSGFSLSGAQIDDNIPR	13.72	82.6	2169.07	2	1.3044	6521661
mVIPGGIDVHTR	15.65	94.5	1294.69	2	15.8991	10677320
FQLTDSQIYEVLSVIR	18.12	93.8	1911.02	2	0.3505	5779783
SAAEVIAQAR	17.25	94.6	1015.55	2	-0.0604	6427463
DIGAIAQVHAENGDIIAEEQQR	15.64	81.8	2377.17	3	1.2512	18407280
DRFQLTDSQIYEVLSVIR	13.73	81.8	2182.15	3	0.9152	9295736
mDENQFVAVTSTNAAK	15.82	91.4	1725.81	2	16.5615	27287250
VFNLYPR	11.54	91.7	908.499	2	0.0739	11851620
FQmPDQGmTSADDFFQGTK	14.4	86.5	2150.92	2	33.237	9430738
GIQEEmEALVK	13.87	87	1246.63	2	16.118	16289520
GSPLVVISQGK	15.84	88.1	1084.64	2	-0.0834	17177350
Total # peptides: 16	Combined score: 244.61		Amino acid coverage: 34.87% [219/628]	Mean spectral intensity: 3.009003e+07
* indicates a peptide rendered obsolete by a homology peptide
		-----------**********Spot 1225**********-----------
------------Protein Group 1 (searched in PA.13linePepEnsmbl042012) ---------------
GI#: ENSSTOP00000003643		Species: I. tridecemlineatus		Protein: gi:308818195 NP_001184222.1 dihydropyrimidinase-related protein 2 isoform 1-like
Peptide:	Score:	SPI:	Parent Mass: (Da)	Parent Charge:	Delta Mass: (Da)	Max Spectral Intensity:
KPFPDFVYK	11.64	76.3	1140.61	2	1.0239	5058203
IVLEDGTLHVTEGSGR	16.66	95.9	1682.87	3	0.4547	1922859
DIGAIAQVHAENGDIIAEEQQR	18.25	90.3	2377.17	3	1.8212	2288171
GSPLVVISQGK	14.61	85.9	1084.64	2	0.1566	2230317
FQmPDQGmTSADDFFQGTK	12.28	84	2150.92	2	33.717	1307547
Total # peptides: 5	Combined score: 73.44		Amino acid coverage: 12.26% [77/628]	Mean spectral intensity: 2.561419e+06
* indicates a peptide rendered obsolete by a homology peptide
------------Protein Group 2 (searched in PA.13linePepEnsmbl042012) ---------------
GI#: ENSSTOP00000007989		Species: I. tridecemlineatus		Protein: gi:4507297 NP_003156.1 syntaxin-binding protein 1 isoform a-like
Peptide:	Score:	SPI:	Parent Mass: (Da)	Parent Charge:	Delta Mass: (Da)	Max Spectral Intensity:
VEQDLAmGTDAEGEK	13.31	84.9	1592.71	2	16.5619	56977160
Total # peptides: 1	Combined score: 13.31		Amino acid coverage: 2.49% [15/603]	Mean spectral intensity: 5.697716e+07
* indicates a peptide rendered obsolete by a homology peptide
		-----------**********Spot 1231**********-----------
------------Protein Group 1 (searched in PA.13linePepEnsmbl042012) ---------------
GI#: ENSSTOP00000005799		Species: I. tridecemlineatus		Protein: gi:7549809 NP_005023.2 plastin-3 isoform 1-like
Peptide:	Score:	SPI:	Parent Mass: (Da)	Parent Charge:	Delta Mass: (Da)	Max Spectral Intensity:
LNLAFVANLFNK	12.96	75.8	1363.77	2	1.9595	702755
QFVTPADVVSGNPK	16.19	89.2	1458.76	2	0.514	5752806
mINLSVPDTIDER	15.3	92.3	1502.75	2	17.2008	9334713
IDINmSGFNETDDLK	10.58	74.3	1711.78	2	16.5484	5590418
AYFHLLNQIAPK	13.9	87.6	1414.78	2	0.2486	1478352
YPALTKPENQDIDWTLLEGETR	10.57	94	2589.28	3	1.5723	1065987
ANDDIIVNWVNR	10.71	82.3	1428.72	2	0.5097	1542237
mVmTVFACLmGR	10.62	76.2	1415.67	2	49.3661	18452290
HVIPmNPNTDDLFK	16.7	82.1	1640.81	3	16.2053	13776910
IDINmSGFNETDDLKR	13.45	77.9	1867.89	2	16.7073	3142582
Total # peptides: 10	Combined score: 130.98		Amino acid coverage: 19.97% [127/636]	Mean spectral intensity: 6.083904e+06
* indicates a peptide rendered obsolete by a homology peptide
------------Protein Group 2 (searched in PA.13linePepEnsmbl042012) ---------------
GI#: ENSSTOP00000003365		Species: I. tridecemlineatus		Protein: gi:5729877 NP_006588.1 heat shock cognate 71 kDa protein isoform 1-like
Peptide:	Score:	SPI:	Parent Mass: (Da)	Parent Charge:	Delta Mass: (Da)	Max Spectral Intensity:
SQIHDIVLVGGSTR	11.8	90.3	1481.81	2	0.3457	50636690
TTPSYVAFTDTER	13.3	86	1487.7	2	0.2715	38297630
IINEPTAAAIAYGLDK	16.86	93.3	1659.9	2	1.0175	1653982
NQVAmNPTNTVFDAK	16.35	88.4	1649.8	2	16.6175	3075051
Total # peptides: 4	Combined score: 58.31		Amino acid coverage: 8.98% [58/646]	Mean spectral intensity: 2.341584e+07
* indicates a peptide rendered obsolete by a homology peptide
------------Protein Group 3 (searched in PA.13linePepEnsmbl042012) ---------------
GI#: ENSSTOP00000014260		Species: I. tridecemlineatus		Protein: gi:5031703 NP_005745.1 ras GTPase-activating protein-binding protein 1-like
Peptide:	Score:	SPI:	Parent Mass: (Da)	Parent Charge:	Delta Mass: (Da)	Max Spectral Intensity:
SSSPAPTDIAQTVQEDLR	17.18	94.5	1914.94	2	1.2124	802121
Total # peptides: 1	Combined score: 17.18		Amino acid coverage: 3.87% [18/465]	Mean spectral intensity: 8.021210e+05
* indicates a peptide rendered obsolete by a homology peptide
		-----------**********Spot 1286**********-----------
------------Protein Group 1 (searched in PA.13linePepEnsmbl042012) ---------------
GI#: ENSSTOP00000003643		Species: I. tridecemlineatus		Protein: gi:308818195 NP_001184222.1 dihydropyrimidinase-related protein 2 isoform 1-like
Peptide:	Score:	SPI:	Parent Mass: (Da)	Parent Charge:	Delta Mass: (Da)	Max Spectral Intensity:
ILDLGITGPEGHVLSRPEEVEAEAVNR	12.49	76.6	2900.51	3	2.1342	9438195
GLYDGPVCEVSVTPK	16.52	92.5	1620.79	2	0.5589	32184390
SITIGNQTNCPLYITK	15.33	90.6	1822.94	2	0.776	25318940
THNSSLEYNIFEGmECR	15.32	91.5	2086.9	3	17.1197	30200510
KPFPDFVYK	12.82	79.4	1140.61	2	1.1839	14704370
NLHQSGFSLSGAQIDDNIPR	19.87	97.5	2169.07	2	1.1844	2639396
IVLEDGTLHVTEGSGR	17.79	95.5	1682.87	2	0.7219	73788950
DHGVNSFLVYmAFK	12.31	84.8	1627.79	2	17.459	8429190
QIGENLIVPGGVK	10.1	79.1	1323.76	2	1.4696	16074000
mVIPGGIDVHTR	16.13	93.9	1294.69	2	16.1391	5617907
IAVGSDADLVIWDPDSIK	17.78	95.9	1913.99	2	1.3872	4921961
FQLTDSQIYEVLSVIR	18.24	96.6	1911.02	2	0.6105	1433419
SAAEVIAQAR	17.77	94.8	1015.55	2	-0.1204	5422131
DIGAIAQVHAENGDIIAEEQQR	20.77	97	2377.17	3	0.9512	18826290
VFNLYPR	11.03	91.1	908.499	2	0.0139	8172768
mDENQFVAVTSTNAAK	16.97	92.5	1725.81	2	16.6015	19854020
IVNDDQSFYADIYmEDGLIK	16.85	97.9	2349.1	2	17.3172	1956121
GSPLVVISQGK	18.73	95.4	1084.64	2	0.2366	5795507
FQmPDQGmTSADDFFQGTK	18.71	95.1	2150.92	3	33.5297	12347770
GIQEEmEALVK	14.62	89.9	1246.63	2	16.058	6820198
Total # peptides: 20	Combined score: 320.15		Amino acid coverage: 49.20% [309/628]	Mean spectral intensity: 1.519730e+07
* indicates a peptide rendered obsolete by a homology peptide
------------Protein Group 2 (searched in PA.13linePepEnsmbl042012) ---------------
GI#: ENSSTOP00000018623		Species: I. tridecemlineatus		Protein: gi:373251164 NP_001243239.1 glutaminase kidney isoform
Peptide:	Score:	SPI:	Parent Mass: (Da)	Parent Charge:	Delta Mass: (Da)	Max Spectral Intensity:
mAGNEYVGFSNATFQSER	14.22	90.7	2007.89	2	17.3662	517847
FDYVmQFLNK	12.49	77.3	1304.63	2	16.3184	832809
Total # peptides: 2	Combined score: 26.71		Amino acid coverage: 8.59% [28/326]	Mean spectral intensity: 6.753280e+05
* indicates a peptide rendered obsolete by a homology peptide
		-----------**********Spot 1301**********-----------
------------Protein Group 1 (searched in PA.13linePepEnsmbl042012) ---------------
GI#: ENSSTOP00000003643		Species: I. tridecemlineatus		Protein: gi:308818195 NP_001184222.1 dihydropyrimidinase-related protein 2 isoform 1-like
Peptide:	Score:	SPI:	Parent Mass: (Da)	Parent Charge:	Delta Mass: (Da)	Max Spectral Intensity:
ILDLGITGPEGHVLSRPEEVEAEAVNR	13.16	71.9	2900.51	3	1.7142	95174080
GLYDGPVCEVSVTPK	15.89	90.7	1620.79	2	0.7589	223692600
SITIGNQTNCPLYITK	15.34	89.9	1822.94	2	0.756	119022900
THNSSLEYNIFEGmECR	18	94.8	2086.9	3	16.9997	53514000
KPFPDFVYK	11.66	76.6	1140.61	2	0.4839	115417300
NLHQSGFSLSGAQIDDNIPR	21.5	100	2169.07	2	1.2244	48585090
IVLEDGTLHVTEGSGR	20.46	99	1682.87	2	1.6819	35836200
DHGVNSFLVYmAFK	16.37	91.4	1627.79	2	17.839	22149640
AALAGGTTmIIDHVVPEPGTSLLAAFDQWR	17.58	86.3	3137.61	3	18.2666	2670890
mSVIWDK	12.16	75.4	878.444	2	16.6687	8856710
GTVVYGEPITASLGTDGSHYWSK	16.76	93.4	2425.17	3	1.5284	89641570
mVIPGGIDVHTR	15.63	92.7	1294.69	3	16.1818	18139170
IAVGSDADLVIWDPDSIK	18.25	95.2	1913.99	2	1.2672	15555170
FQLTDSQIYEVLSVIR	22	100	1911.02	2	0.9105	13613030
SCCDYSLHVDITEWHK	12.81	76.7	2049.88	3	1.1861	22156310
SAAEVIAQAR	18.92	97.9	1015.55	2	0.0796	19083840
DIGAIAQVHAENGDIIAEEQQR	20.26	96.6	2377.17	3	1.3712	139604400
DRFQLTDSQIYEVLSVIR	17.92	91.6	2182.15	3	1.3052	2325818
VFNLYPR	10.54	90.5	908.499	2	0.0539	14720470
mDENQFVAVTSTNAAK	16.95	93.7	1725.81	2	16.8815	168970000
IVNDDQSFYADIYmEDGLIK	11.72	72.2	2349.1	2	17.0172	6116682
GIQEEmEALVK	14	89.7	1246.63	2	17.238	14640890
GSPLVVISQGK	17.51	91.7	1084.64	2	0.1766	55276980
FQmPDQGmTSADDFFQGTK	17.1	93	2150.92	3	33.2297	64293720
Total # peptides: 24	Combined score: 392.49		Amino acid coverage: 59.55% [374/628]	Mean spectral intensity: 5.704406e+07
* indicates a peptide rendered obsolete by a homology peptide
------------Protein Group 2 (searched in PA.13linePepEnsmbl042012) ---------------
GI#: ENSSTOP00000012943		Species: I. tridecemlineatus		Protein: gi:11863154 NP_001646.2 coatomer subunit delta isoform 1-like
Peptide:	Score:	SPI:	Parent Mass: (Da)	Parent Charge:	Delta Mass: (Da)	Max Spectral Intensity:
LYmVLITTK	12.99	90.6	1081.63	2	16.0601	33279220
NSNILEDLETLR	11.63	83.2	1416.73	2	0.3998	2388483
Total # peptides: 2	Combined score: 24.62		Amino acid coverage: 4.11% [21/511]	Mean spectral intensity: 1.783385e+07
* indicates a peptide rendered obsolete by a homology peptide
------------Protein Group 3 (searched in PA.13linePepEnsmbl042012) ---------------
GI#: ENSSTOP00000018554		Species: I. tridecemlineatus		Protein: gi:294862261 NP_058519.3 microtubule-associated protein tau isoform 1-like
Peptide:	Score:	SPI:	Parent Mass: (Da)	Parent Charge:	Delta Mass: (Da)	Max Spectral Intensity:
SGYSSPGSPGTPGSR	16.16	87.5	1393.63	2	1.5985	0
Total # peptides: 1	Combined score: 16.16		Amino acid coverage: 2.05% [15/733]	Mean spectral intensity: 0.000000e+00
* indicates a peptide rendered obsolete by a homology peptide
		-----------**********Spot 1307**********-----------
------------Protein Group 1 (searched in PA.13linePepEnsmbl042012) ---------------
GI#: ENSSTOP00000003643		Species: I. tridecemlineatus		Protein: gi:308818195 NP_001184222.1 dihydropyrimidinase-related protein 2 isoform 1-like
Peptide:	Score:	SPI:	Parent Mass: (Da)	Parent Charge:	Delta Mass: (Da)	Max Spectral Intensity:
GLYDGPVCEVSVTPK	17.08	93.9	1620.79	2	0.4589	40283090
SITIGNQTNCPLYITK	15.33	90	1822.94	2	0.676	25640000
KPFPDFVYK	11.98	81.1	1140.61	2	0.2239	33806950
IVLEDGTLHVTEGSGR	16.63	95.5	1682.87	3	0.2147	29938680
GTVVYGEPITASLGTDGSHYWSK	10.46	98.5	2425.17	3	0.8384	25054400
mVIPGGIDVHTR	15.05	87.3	1294.69	3	15.7318	29557900
IAVGSDADLVIWDPDSIK	11.74	85.9	1913.99	2	1.0872	19790830
FQLTDSQIYEVLSVIR	12.49	75.8	1911.02	2	1.4705	21707080
SAAEVIAQAR	17.25	94.5	1015.55	2	0.4596	5196236
DIGAIAQVHAENGDIIAEEQQR	20.85	98	2377.17	3	1.1612	36272060
mDENQFVAVTSTNAAK	15.77	90.2	1725.81	2	16.4615	21218600
VFNLYPR	12.53	91.2	908.499	2	-0.0061	12416780
GSPLVVISQGK	16.9	89.3	1084.64	2	-0.0434	12504930
FQmPDQGmTSADDFFQGTK	14.76	74.9	2150.92	3	32.4197	27259380
GIQEEmEALVK	14.21	87.7	1246.63	2	15.998	11454450
Total # peptides: 15	Combined score: 223.03		Amino acid coverage: 35.19% [221/628]	Mean spectral intensity: 2.347343e+07
* indicates a peptide rendered obsolete by a homology peptide
Additional peptides from this protein group not recovered in GI ENSSTOP00000003643:
NLHQSNFSLSGAQIDDNNPR	13.58	81.4	2227.05	3	0.9268	235040000	I. tridecemlineatus	ENSSTOP00000007976	gi:62422571 NP_001014809.1 dihydropyrimidinase-related protein 1 isoform 1-like
IVFEDGNINVNK	11.57	81	1361.71	2	0.0868	30278550	I. tridecemlineatus	ENSSTOP00000007976	gi:62422571 NP_001014809.1 dihydropyrimidinase-related protein 1 isoform 1-like
Homology # peptides: 15	Homology score: 223.03		Homology amino acid coverage : 35.19% [221/628]	Homology mean spectral intensity: 2.347343e+07
** indicates a peptide able to be mapped onto GI ENSSTOP00000003643 within 1 residues
		-----------**********Spot 1333**********-----------
------------Protein Group 1 (searched in PA.13linePepEnsmbl042012) ---------------
GI#: ENSSTOP00000003643		Species: I. tridecemlineatus		Protein: gi:308818195 NP_001184222.1 dihydropyrimidinase-related protein 2 isoform 1-like
Peptide:	Score:	SPI:	Parent Mass: (Da)	Parent Charge:	Delta Mass: (Da)	Max Spectral Intensity:
GLYDGPVCEVSVTPK	14.75	87.3	1620.79	2	0.2989	7647989
SITIGNQTNCPLYITK	10.96	71.7	1822.94	2	0.956	8305653
IVLEDGTLHVTEGSGR	16.65	95.3	1682.87	3	0.7847	8843680
SAAEVIAQAR	16.76	93.6	1015.55	2	0.1996	1504583
DIGAIAQVHAENGDIIAEEQQR	12.89	76	2377.17	3	1.3712	6973864
VFNLYPR	12.38	87.6	908.499	2	0.8539	7363565
mDENQFVAVTSTNAAK	16.4	86.8	1725.81	2	16.8415	2132852
FQmPDQGmTSADDFFQGTK	14.59	89.5	2150.92	2	33.657	1304723
Total # peptides: 8	Combined score: 115.38		Amino acid coverage: 19.27% [121/628]	Mean spectral intensity: 5.509614e+06
* indicates a peptide rendered obsolete by a homology peptide
Additional peptides from this protein group not recovered in GI ENSSTOP00000003643:
ImLEDGNLHVTQGAGR	16.55	89	1710.86	3	17.1663	847506	I. tridecemlineatus	ENSSTOP00000005648	gi:308818200 NP_001184223.1 dihydropyrimidinase-related protein 3 isoform 1-like
GmTTVDDFFQGTK	11.57	77.2	1446.66	2	17.1158	12395820	I. tridecemlineatus	ENSSTOP00000005648	gi:308818200 NP_001184223.1 dihydropyrimidinase-related protein 3 isoform 1-like
NLHQSGFSLSGTQVDEGVR	12.83	80.2	2030.99	3	0.4864	6945657	I. tridecemlineatus	ENSSTOP00000005648	gi:308818200 NP_001184223.1 dihydropyrimidinase-related protein 3 isoform 1-like
Homology # peptides: 8	Homology score: 115.38		Homology amino acid coverage : 19.27% [121/628]	Homology mean spectral intensity: 5.509614e+06
** indicates a peptide able to be mapped onto GI ENSSTOP00000003643 within 1 residues
------------Protein Group 2 (searched in PA.13linePepEnsmbl042012) ---------------
GI#: ENSSTOP00000018859		Species: I. tridecemlineatus		Protein: gi:7705558 NP_057452.1 inositol-3-phosphate synthase 1 isoform 1-like
Peptide:	Score:	SPI:	Parent Mass: (Da)	Parent Charge:	Delta Mass: (Da)	Max Spectral Intensity:
TmSIVSYNHLGNNDGQNLSAPQQFR	14.88	82	2791.32	3	17.6038	9493020
APLVPPGSPVVNALFR	18.18	97.7	1633.94	2	0.4503	13449350
VFVGGDDFK	13.64	95.1	983.483	2	0.5895	4226542
ADNLIPGTR	11.68	76.7	956.516	2	0.9968	409914
VGSVATACPLPCK	10.79	87.2	1359.68	2	0.6968	834169
SVLVDFLIGSGLK	16.01	93.6	1347.79	2	0.6845	5918134
SCIENILR	11.62	78.8	1004.52	2	0.0734	9462775
Total # peptides: 7	Combined score: 96.8		Amino acid coverage: 16.67% [93/558]	Mean spectral intensity: 6.256272e+06
* indicates a peptide rendered obsolete by a homology peptide
		-----------**********Spot 1340**********-----------
------------Protein Group 1 (searched in PA.13linePepEnsmbl042012) ---------------
GI#: ENSSTOP00000005648		Species: I. tridecemlineatus		Protein: gi:308818200 NP_001184223.1 dihydropyrimidinase-related protein 3 isoform 1-like
Peptide:	Score:	SPI:	Parent Mass: (Da)	Parent Charge:	Delta Mass: (Da)	Max Spectral Intensity:
AITIACQTNCPLYITK	15.26	87.1	1866.95	2	0.7275	2001139
ImLEDGNLHVTQGAGR	17.88	93.4	1710.86	3	16.5063	4003905
GmTTVDDFFQGTK	14.5	93.2	1446.66	2	16.3958	8853110
DNFTAIPEGTNGVEER	12.69	82.4	1748.81	2	0.7841	3201932
NLHQSGFSLSGTQVDEGVR	11.45	75	2030.99	3	0.7564	4246267
mVIPGGIDVHTHFQmPYK	11.42	76.7	2070.03	3	34.4655	18113760
mADLHAVPR	16.56	88.4	1009.52	2	16.908	8677047
Total # peptides: 7	Combined score: 99.76		Amino acid coverage: 15.64% [107/684]	Mean spectral intensity: 7.013879e+06
* indicates a peptide rendered obsolete by a homology peptide
------------Protein Group 2 (searched in PA.13linePepEnsmbl042012) ---------------
GI#: ENSSTOP00000013962		Species: I. tridecemlineatus		Protein: gi:122937315 NP_001073929.1 leucine-rich repeat and IQ domain-containing protein 4-like
Peptide:	Score:	SPI:	Parent Mass: (Da)	Parent Charge:	Delta Mass: (Da)	Max Spectral Intensity:
YEELIKTRK	14.14	89.7	1179.67	2	-0.2405	29835400
Total # peptides: 1	Combined score: 14.14		Amino acid coverage: 1.60% [9/563]	Mean spectral intensity: 2.983540e+07
* indicates a peptide rendered obsolete by a homology peptide
		-----------**********Spot 1396**********-----------
------------Protein Group 1 (searched in PA.13linePepEnsmbl042012) ---------------
GI#: ENSSTOP00000023028		Species: I. tridecemlineatus		Protein: gi:14389309 NP_116093.1 tubulin alpha-1C chain-like
Peptide:	Score:	SPI:	Parent Mass: (Da)	Parent Charge:	Delta Mass: (Da)	Max Spectral Intensity:
AFVHWYVGEGmEEGEFSEAR	17.32	88.1	2330.02	3	17.3572	75975120
NLDIERPTYTNLNR	11.35	85.1	1718.88	2	0.9907	175742100
QLFHPEQLITGK	11.24	75.4	1410.77	2	0.5587	208557400
AVCmLSNTTAIAEAWAR	17.11	87	1864.9	2	18.1083	11075590
AYHEQLSVAEITNACFEPANQmVK	13.84	71.2	2750.29	3	17.2042	78511240
FDLmYAK	11.35	82.2	887.433	2	16.2996	38947670
DVNAAIAAIK	16.08	94.3	985.568	2	-0.0349	4045253
TIGGGDDSFNTFFSETGAGK	16.79	90.8	2007.89	2	1.1597	31355380
*LISQIVSSITASLR	18.27	95.4	1487.88	2	0.4336	8540522
SIQFVDWCPTGFK	19.92	97.9	1584.75	2	0.8612	31641240
EDAANNYAR	10.38	79	1023.45	2	0.3237	0
VGINYQPPTVVPGGDLAK	12.65	87.6	1824.99	2	1.0873	670677200
ELIDLVLDR	12.93	92	1085.62	2	0.0526	97266930
YmACCLLYR	16.31	90.9	1249.55	2	16.2401	97946860
IHFPLATYAPVISAEK	20.91	97.2	1756.96	2	0.7495	295526500
LDHKFDLmYAK	14.69	87.8	1380.7	3	16.0674	8681773
AVFVDLEPTVIDEVR	19.96	98.1	1701.91	2	0.6269	317840900
FDGALNVDLTEFQTNLVPYPR	18.2	93.4	2409.21	2	2.3242	6651396
RNLDIERPTYTNLNR	14.85	86.8	1874.98	3	0.7023	13174790
Total # peptides: 19	Combined score: 294.15		Amino acid coverage: 55.97% [253/452]	Mean spectral intensity: 1.143241e+08
* indicates a peptide rendered obsolete by a homology peptide
Additional peptides from this protein group not recovered in GI ENSSTOP00000023028:
TIGGGDDSFTTFFCETGAGK	13.77	86.9	2067.9	2	1.0563	16127700	17921989	ENSSTOP00000023960	gi:6678467 NP_033473.1 tubulin alpha-4A chain [Mus musculus] >gi
**LIGQIVSSITASLR	18.43	74.7	1457.87	2	1.7641	6893423	6678471	ENSSTOP00000004207	gi:6678465 NP_033472.1 tubulin alpha-3 chain [Mus musculus] >gi
Homology # peptides: 19	Homology score: 294.31		Homology amino acid coverage : 55.97% [253/452]	Homology mean spectral intensity: 1.142374e+08
** indicates a peptide able to be mapped onto GI ENSSTOP00000023028 within 1 residues
------------Protein Group 2 (searched in PA.13linePepEnsmbl042012) ---------------
GI#: ENSSTOP00000002364		Species: I. tridecemlineatus		Protein: gi:62198235 NP_001014436.1 drebrin-like protein isoform b-like
Peptide:	Score:	SPI:	Parent Mass: (Da)	Parent Charge:	Delta Mass: (Da)	Max Spectral Intensity:
FQDAGPQAPVGSVYQK	16.97	94.2	1691.84	2	0.914	12236500
Total # peptides: 1	Combined score: 16.97		Amino acid coverage: 3.70% [16/433]	Mean spectral intensity: 1.223650e+07
* indicates a peptide rendered obsolete by a homology peptide
------------Protein Group 3 (searched in PA.13linePepEnsmbl042012) ---------------
GI#: ENSSTOP00000013962		Species: I. tridecemlineatus		Protein: gi:122937315 NP_001073929.1 leucine-rich repeat and IQ domain-containing protein 4-like
Peptide:	Score:	SPI:	Parent Mass: (Da)	Parent Charge:	Delta Mass: (Da)	Max Spectral Intensity:
YEELIKTRK	14.6	89.2	1179.67	2	0.2995	20098950
Total # peptides: 1	Combined score: 14.6		Amino acid coverage: 1.60% [9/563]	Mean spectral intensity: 2.009895e+07
* indicates a peptide rendered obsolete by a homology peptide
		-----------**********Spot 1399**********-----------
------------Protein Group 1 (searched in PA.13linePepEnsmbl042012) ---------------
GI#: ENSSTOP00000022188		Species: 11560133		Protein: gi:6755901 NP_035783.1 tubulin alpha-1A chain [Mus musculus] >gi
Peptide:	Score:	SPI:	Parent Mass: (Da)	Parent Charge:	Delta Mass: (Da)	Max Spectral Intensity:
NLDIERPTYTNLNR	11.56	90.2	1718.88	3	0.3534	11073630
QLFHPEQLITGK	12.52	84.1	1410.77	2	1.7987	17584520
AVCmLSNTTAIAEAWAR	17.95	90.6	1864.9	2	16.7683	6596848
DVNAAIATIK	14.46	92.3	1015.58	2	0.1545	3878457
SIQFVDWCPTGFK	18.41	97.8	1584.75	2	0.4012	16847460
*LIGQIVSSITASLR	16.84	96.3	1457.87	2	0.4441	10722180
VGINYQPPTVVPGGDLAK	12.07	84.3	1824.99	2	0.7673	38848590
YmACCLLYR	15.04	89.4	1249.55	2	16.4201	7926879
IHFPLATYAPVISAEK	19.86	95.6	1756.96	2	0.3895	41643950
LDHKFDLmYAK	14.01	86.3	1380.7	3	16.3674	12079510
AVFVDLEPTVIDEVR	18.41	95.9	1701.91	2	0.9069	33872540
FDGALNVDLTEFQTNLVPYPR	13.8	84.8	2409.21	2	1.3242	625744
Total # peptides: 12	Combined score: 184.93		Amino acid coverage: 37.78% [170/450]	Mean spectral intensity: 1.680836e+07
* indicates a peptide rendered obsolete by a homology peptide
Additional peptides from this protein group not recovered in GI ENSSTOP00000022188:
**EIIDPVLDR	10.19	74.6	1069.59	2	0.3439	7313068	17921989	ENSSTOP00000023960	gi:6678467 NP_033473.1 tubulin alpha-4A chain [Mus musculus] >gi
**LISQIVSSITASLR	18.85	96.7	1487.88	2	0.5736	9605609	I. tridecemlineatus	ENSSTOP00000011047	gi:9507215 NP_061816.1 tubulin alpha-8 chain isoform 1-like
Homology # peptides: 13	Homology score: 197.13		Homology amino acid coverage : 39.78% [179/450]	Homology mean spectral intensity: 1.599206e+07
** indicates a peptide able to be mapped onto GI ENSSTOP00000022188 within 1 residues
------------Protein Group 2 (searched in PA.13linePepEnsmbl042012) ---------------
GI#: ENSSTOP00000002364		Species: I. tridecemlineatus		Protein: gi:62198235 NP_001014436.1 drebrin-like protein isoform b-like
Peptide:	Score:	SPI:	Parent Mass: (Da)	Parent Charge:	Delta Mass: (Da)	Max Spectral Intensity:
FQDAGPQAPVGSVYQK	16.58	89.1	1691.84	2	0.694	11353740
VAGTGEGGLEELVEELNSGK	15.81	90.8	1987.98	2	0.9109	2728480
AmSTTSISSPQPGK	12.27	71.6	1391.68	2	16.8292	3559997
Total # peptides: 3	Combined score: 44.66		Amino acid coverage: 11.55% [50/433]	Mean spectral intensity: 5.880739e+06
* indicates a peptide rendered obsolete by a homology peptide
		-----------**********Spot 1400**********-----------
------------Protein Group 1 (searched in PA.13linePepEnsmbl042012) ---------------
GI#: ENSSTOP00000022188		Species: 11560133		Protein: gi:6755901 NP_035783.1 tubulin alpha-1A chain [Mus musculus] >gi
Peptide:	Score:	SPI:	Parent Mass: (Da)	Parent Charge:	Delta Mass: (Da)	Max Spectral Intensity:
NLDIERPTYTNLNR	11.2	84.7	1718.88	3	0.3834	111285900
AFVHWYVGEGmEEGEFSEAR	21.94	98.9	2330.02	3	17.4472	65181750
QLFHPEQLITGK	11.77	76.8	1410.77	2	0.4387	143559700
AVCmLSNTTAIAEAWAR	13.9	88.5	1864.9	3	17.561	30149370
EIIDLVLDR	11.64	90.2	1085.62	2	-0.0074	91096480
DVNAAIATIK	14.45	91.8	1015.58	2	0.1145	44098730
AYHEQLSVAEITNACFEPANQmVK	14.56	80.2	2750.29	3	17.4442	13255110
FDLmYAK	11.83	81.9	887.433	2	16.0396	20890500
TIGGGDDSFNTFFSETGAGK	17.06	95.7	2007.89	2	0.4397	78927840
*SIQFVDWCPTGFK	17.84	96.1	1584.75	2	0.4412	173326100
*LIGQIVSSITASLR	16.25	94	1457.87	2	0.4441	120555800
VGINYQPPTVVPGGDLAK	12	84.1	1824.99	2	0.6673	596464800
YmACCLLYR	15.3	90.1	1249.55	2	16.0401	115774000
IHFPLATYAPVISAEK	19.85	95.3	1756.96	2	0.6295	197359800
LDHKFDLmYAK	13.12	79.8	1380.7	3	16.2174	37166540
AVFVDLEPTVIDEVR	18.39	96.3	1701.91	2	0.2869	510728900
RNLDIERPTYTNLNR	15.15	91.3	1874.98	3	0.7023	9937565
Total # peptides: 17	Combined score: 256.25		Amino acid coverage: 49.56% [223/450]	Mean spectral intensity: 1.388094e+08
* indicates a peptide rendered obsolete by a homology peptide
Additional peptides from this protein group not recovered in GI ENSSTOP00000022188:
**LISQIVSSITASLR	18.85	97	1487.88	2	0.3336	56682330	I. tridecemlineatus	ENSSTOP00000011047	gi:9507215 NP_061816.1 tubulin alpha-8 chain isoform 1-like
**TIQFVDWCPTGFK	17.88	97.1	1598.77	2	0.4455	165273600	I. tridecemlineatus	ENSSTOP00000011047	gi:9507215 NP_061816.1 tubulin alpha-8 chain isoform 1-like
Homology # peptides: 17	Homology score: 258.89		Homology amino acid coverage : 49.56% [223/450]	Homology mean spectral intensity: 1.345784e+08
** indicates a peptide able to be mapped onto GI ENSSTOP00000022188 within 1 residues
		-----------**********Spot 1401**********-----------
------------Protein Group 1 (searched in PA.13linePepEnsmbl042012) ---------------
GI#: ENSSTOP00000007420		Species: I. tridecemlineatus		Protein: gi:5902134 NP_009005.1 coronin-1A-like
Peptide:	Score:	SPI:	Parent Mass: (Da)	Parent Charge:	Delta Mass: (Da)	Max Spectral Intensity:
AAPEASGTPSSDAVSR	16.21	92.6	1502.71	2	0.6246	0
EPVVTLEGHTK	10.5	76.7	1209.65	2	0.4853	767409
VSQTTWDSGFCAVNPK	13.98	88.5	1796.83	2	0.7855	6107290
Total # peptides: 3	Combined score: 40.69		Amino acid coverage: 9.33% [43/461]	Mean spectral intensity: 2.291566e+06
* indicates a peptide rendered obsolete by a homology peptide
------------Protein Group 2 (searched in PA.13linePepEnsmbl042012) ---------------
GI#: ENSSTOP00000003643		Species: I. tridecemlineatus		Protein: gi:308818195 NP_001184222.1 dihydropyrimidinase-related protein 2 isoform 1-like
Peptide:	Score:	SPI:	Parent Mass: (Da)	Parent Charge:	Delta Mass: (Da)	Max Spectral Intensity:
DIGAIAQVHAENGDIIAEEQQR	13.6	76	2377.17	3	1.3112	5471083
Total # peptides: 1	Combined score: 13.6		Amino acid coverage: 3.50% [22/628]	Mean spectral intensity: 5.471083e+06
* indicates a peptide rendered obsolete by a homology peptide
		-----------**********Spot 1408**********-----------
------------Protein Group 1 (searched in PA.13linePepEnsmbl042012) ---------------
GI#: ENSSTOP00000012644		Species: 14165435		Protein: gi:13384620 NP_079555.1 heterogeneous nuclear ribonucleoprotein K [Mus musculus] >gi
Peptide:	Score:	SPI:	Parent Mass: (Da)	Parent Charge:	Delta Mass: (Da)	Max Spectral Intensity:
GSDFDCELR	16	93.8	1098.45	2	1.8407	747966
RPAEDmEEEQAFK	12.19	81.7	1579.71	2	17.487	0
NLPLPPPPPPR	12.98	80.7	1194.7	2	0.4734	7264005
IILDLISESPIK	13.78	84.5	1340.8	2	0.3492	5222372
VVLIGGKPDR	13.26	85.1	1053.64	2	0.3712	946805
IDEPLEGSEDR	16.34	94.5	1259.58	2	0.3977	1350124
TDYNASVSVPDSSGPER	10.95	82.7	1780.8	2	1.2543	2270925
Total # peptides: 7	Combined score: 95.5		Amino acid coverage: 20.44% [83/406]	Mean spectral intensity: 2.543171e+06
* indicates a peptide rendered obsolete by a homology peptide
------------Protein Group 2 (searched in PA.13linePepEnsmbl042012) ---------------
GI#: ENSSTOP00000022188		Species: 11560133		Protein: gi:6755901 NP_035783.1 tubulin alpha-1A chain [Mus musculus] >gi
Peptide:	Score:	SPI:	Parent Mass: (Da)	Parent Charge:	Delta Mass: (Da)	Max Spectral Intensity:
NLDIERPTYTNLNR	11.67	85.2	1718.88	2	0.6707	3293024
DVNAAIATIK	14.62	96.6	1015.58	2	0.1545	3271471
SIQFVDWCPTGFK	12.64	83	1584.75	2	0.5212	21074360
VGINYQPPTVVPGGDLAK	12.08	84.3	1824.99	2	1.0273	4887313
IHFPLATYAPVISAEK	15.2	88.7	1756.96	3	0.6722	776839
Total # peptides: 5	Combined score: 66.21		Amino acid coverage: 15.78% [71/450]	Mean spectral intensity: 6.660601e+06
* indicates a peptide rendered obsolete by a homology peptide
Additional peptides from this protein group not recovered in GI ENSSTOP00000022188:
**AVFVDLEPTVIDEIR	13.46	98.4	1715.92	2	1.3913	1029276	17921989	ENSSTOP00000023960	gi:6678467 NP_033473.1 tubulin alpha-4A chain [Mus musculus] >gi
Homology # peptides: 6	Homology score: 79.67		Homology amino acid coverage : 19.11% [86/450]	Homology mean spectral intensity: 5.722046e+06
** indicates a peptide able to be mapped onto GI ENSSTOP00000022188 within 1 residues
------------Protein Group 3 (searched in PA.13linePepEnsmbl042012) ---------------
GI#: ENSSTOP00000003643		Species: I. tridecemlineatus		Protein: gi:308818195 NP_001184222.1 dihydropyrimidinase-related protein 2 isoform 1-like
Peptide:	Score:	SPI:	Parent Mass: (Da)	Parent Charge:	Delta Mass: (Da)	Max Spectral Intensity:
DIGAIAQVHAENGDIIAEEQQR	14.96	87.5	2377.17	3	2.1212	2904124
FQmPDQGmTSADDFFQGTK	12.23	78.3	2150.92	2	34.037	1538244
Total # peptides: 2	Combined score: 27.19		Amino acid coverage: 6.53% [41/628]	Mean spectral intensity: 2.221184e+06
* indicates a peptide rendered obsolete by a homology peptide
------------Protein Group 4 (searched in PA.13linePepEnsmbl042012) ---------------
GI#: ENSSTOP00000020578		Species: I. tridecemlineatus		Protein: gi:149363638 NP_001092282.1 septin-8 isoform c-like
Peptide:	Score:	SPI:	Parent Mass: (Da)	Parent Charge:	Delta Mass: (Da)	Max Spectral Intensity:
AAmEALQSQALHATSQQPLR	16.72	89.2	2151.1	3	17.8079	734222
Total # peptides: 1	Combined score: 16.72		Amino acid coverage: 4.52% [20/442]	Mean spectral intensity: 7.342220e+05
* indicates a peptide rendered obsolete by a homology peptide
------------Protein Group 5 (searched in PA.13linePepEnsmbl042012) ---------------
GI#: ENSSTOP00000007400		Species: I. tridecemlineatus		Protein: gi:32483399 NP_002568.2 serine/threonine-protein kinase PAK 2-like
Peptide:	Score:	SPI:	Parent Mass: (Da)	Parent Charge:	Delta Mass: (Da)	Max Spectral Intensity:
SVIDPIPAPVGDSNVDSGAK	15.34	93.2	1937.98	2	1.0313	21721890
Total # peptides: 1	Combined score: 15.34		Amino acid coverage: 3.82% [20/524]	Mean spectral intensity: 2.172189e+07
* indicates a peptide rendered obsolete by a homology peptide
------------Protein Group 6 (searched in PA.13linePepEnsmbl042012) ---------------
GI#: ENSSTOP00000004983		Species: I. tridecemlineatus		Protein: gi:57863257 NP_110379.2 T-complex protein 1 subunit alpha isoform a-like
Peptide:	Score:	SPI:	Parent Mass: (Da)	Parent Charge:	Delta Mass: (Da)	Max Spectral Intensity:
AFHNEAQVNPER	13.57	85.3	1411.67	3	0.3941	0
Total # peptides: 1	Combined score: 13.57		Amino acid coverage: 2.16% [12/556]	Mean spectral intensity: 0.000000e+00
* indicates a peptide rendered obsolete by a homology peptide
------------Protein Group 7 (searched in PA.13linePepEnsmbl042012) ---------------
GI#: ENSSTOP00000011305		Species: I. tridecemlineatus		Protein: gi:166795297 NP_057225.2 cytoplasmic dynein 1 light intermediate chain 1-like
Peptide:	Score:	SPI:	Parent Mass: (Da)	Parent Charge:	Delta Mass: (Da)	Max Spectral Intensity:
SVSSNVASVSPIPAGSK	13.01	88	1586.84	2	0.4543	1169874
Total # peptides: 1	Combined score: 13.01		Amino acid coverage: 3.29% [17/517]	Mean spectral intensity: 1.169874e+06
* indicates a peptide rendered obsolete by a homology peptide
		-----------**********Spot 1423**********-----------
------------Protein Group 1 (searched in PA.13linePepEnsmbl042012) ---------------
GI#: ENSSTOP00000012576		Species: I. tridecemlineatus		Protein: gi:5453603 NP_006422.1 T-complex protein 1 subunit beta isoform 1-like
Peptide:	Score:	SPI:	Parent Mass: (Da)	Parent Charge:	Delta Mass: (Da)	Max Spectral Intensity:
AAHSEGNITAGLDmK	14.41	92.5	1514.73	3	17.3687	572707
LSSFIGAIAIGDLVK	15.45	89.7	1503.88	2	0.7746	1775845
EALLSSAVDHGSDEVK	10.44	84.3	1656.81	2	0.7452	791510
ILIANTGmDTDK	12.49	82.4	1291.66	2	16.3165	1044420
DASLmVTNDGATILK	14.5	87.8	1548.79	2	16.5989	4229674
LIEEVmIGEDK	17.44	92.3	1275.65	2	18.1626	834962
GATQQILDEAER	15.45	90.3	1330.66	2	0.133	2910329
LALVTGGEIASTFDHPELVK	16.85	90	2097.12	3	2.0328	3328523
VQDDEVGDGTTSVTVLAAELLR	16.14	89.9	2288.16	3	1.4638	1001337
QDLmNIAGTTLSSK	11.79	81.7	1478.75	2	16.6208	42824170
HGINCFINR	13.3	81.4	1130.55	2	1.2604	10884050
SLHDALCVLAQTVK	16.94	87.1	1554.83	2	1.0419	1027583
Total # peptides: 12	Combined score: 175.2		Amino acid coverage: 32.77% [175/534]	Mean spectral intensity: 5.935426e+06
* indicates a peptide rendered obsolete by a homology peptide
------------Protein Group 2 (searched in PA.13linePepEnsmbl042012) ---------------
GI#: ENSSTOP00000007314		Species: I. tridecemlineatus		Protein: gi:332164781 NP_001193728.1 pyruvate kinase isozymes M1/M2 isoform f-like
Peptide:	Score:	SPI:	Parent Mass: (Da)	Parent Charge:	Delta Mass: (Da)	Max Spectral Intensity:
IYVDDGLISLLVK	17.69	98.2	1447.84	2	0.2321	10375840
NTGIICTIGPASR	14.26	84.5	1359.7	2	0.1678	27622380
GDLGIEIPAEK	14.46	88.1	1141.61	2	-0.0372	25141310
LDIDSPPITAR	14.66	91.1	1197.65	2	-0.2547	10547060
Total # peptides: 4	Combined score: 61.07		Amino acid coverage: 9.04% [48/531]	Mean spectral intensity: 1.842165e+07
* indicates a peptide rendered obsolete by a homology peptide
------------Protein Group 3 (searched in PA.13linePepEnsmbl042012) ---------------
GI#: ENSSTOP00000006659		Species: I. tridecemlineatus		Protein: gi:91199540 NP_000099.2 dihydrolipoyl dehydrogenase
Peptide:	Score:	SPI:	Parent Mass: (Da)	Parent Charge:	Delta Mass: (Da)	Max Spectral Intensity:
SEEQLKEEGIEYK	13	85.7	1581.76	3	0.5512	907902
IDVSIEAASGGK	15.93	82.5	1146.6	2	0.2526	1214954
FPFAANSR	12.58	87.3	909.458	2	0.075	1088680
NETLGGTCLNVGCIPSK	10.98	74.1	1819.87	2	1.325	28669640
Total # peptides: 4	Combined score: 52.49		Amino acid coverage: 9.82% [50/509]	Mean spectral intensity: 7.970293e+06
* indicates a peptide rendered obsolete by a homology peptide
------------Protein Group 4 (searched in PA.13linePepEnsmbl042012) ---------------
GI#: ENSSTOP00000010337		Species: I. tridecemlineatus		Protein: gi:19924103 NP_598328.1 synapsin-2 isoform IIa-like
Peptide:	Score:	SPI:	Parent Mass: (Da)	Parent Charge:	Delta Mass: (Da)	Max Spectral Intensity:
EmLTLPTFPVVVK	13.11	79.7	1473.84	2	16.6742	3320422
TNTGSAmLEQIAmSDR	16.2	93.7	1724.79	2	32.7785	900619
TPVLSPQRPLTTQQPQSGTLK	10.7	91.5	2277.26	3	1.1493	5275510
Total # peptides: 3	Combined score: 40.01		Amino acid coverage: 10.92% [50/458]	Mean spectral intensity: 3.165517e+06
* indicates a peptide rendered obsolete by a homology peptide
------------Protein Group 5 (searched in PA.13linePepEnsmbl042012) ---------------
GI#: ENSSTOP00000003933		Species: I. tridecemlineatus		Protein: gi:188035924 NP_001173.2 alpha-aminoadipic semialdehyde dehydrogenase isoform 1 precursor-like
Peptide:	Score:	SPI:	Parent Mass: (Da)	Parent Charge:	Delta Mass: (Da)	Max Spectral Intensity:
IQVLGNLVSLEmGK	14.53	80.1	1500.85	2	16.5673	1754753
VNLLSFTGSTQVGK	15	89.2	1450.79	2	0.6427	1377232
Total # peptides: 2	Combined score: 29.53		Amino acid coverage: 5.20% [28/538]	Mean spectral intensity: 1.565992e+06
* indicates a peptide rendered obsolete by a homology peptide
------------Protein Group 6 (searched in PA.13linePepEnsmbl042012) ---------------
GI#: ENSSTOP00000003643		Species: I. tridecemlineatus		Protein: gi:308818195 NP_001184222.1 dihydropyrimidinase-related protein 2 isoform 1-like
Peptide:	Score:	SPI:	Parent Mass: (Da)	Parent Charge:	Delta Mass: (Da)	Max Spectral Intensity:
DIGAIAQVHAENGDIIAEEQQR	16.77	89.7	2377.17	3	2.1812	1764668
Total # peptides: 1	Combined score: 16.77		Amino acid coverage: 3.50% [22/628]	Mean spectral intensity: 1.764668e+06
* indicates a peptide rendered obsolete by a homology peptide
------------Protein Group 7 (searched in PA.13linePepEnsmbl042012) ---------------
GI#: ENSSTOP00000018177		Species: I. tridecemlineatus		Protein: gi:25777730 NP_000683.3 aldehyde dehydrogenase X
Peptide:	Score:	SPI:	Parent Mass: (Da)	Parent Charge:	Delta Mass: (Da)	Max Spectral Intensity:
VAEQTPLSALYLASLIK	16.36	93	1817.04	2	0.7308	2145710
Total # peptides: 1	Combined score: 16.36		Amino acid coverage: 3.28% [17/519]	Mean spectral intensity: 2.145710e+06
* indicates a peptide rendered obsolete by a homology peptide
		-----------**********Spot 1449**********-----------
------------Protein Group 1 (searched in PA.13linePepEnsmbl042012) ---------------
GI#: ENSSTOP00000022188		Species: 11560133		Protein: gi:6755901 NP_035783.1 tubulin alpha-1A chain [Mus musculus] >gi
Peptide:	Score:	SPI:	Parent Mass: (Da)	Parent Charge:	Delta Mass: (Da)	Max Spectral Intensity:
NLDIERPTYTNLNR	10.98	86.4	1718.88	3	0.1734	63124720
AVCmLSNTTAIAEAWAR	17.34	90.3	1864.9	2	16.3683	21098130
*EIIDLVLDR	10.51	88.8	1085.62	2	-0.1074	15312610
DVNAAIATIK	13.87	89.7	1015.58	2	-0.0255	14592920
TIGGGDDSFNTFFSETGAGK	16.23	91.8	2007.89	2	1.5797	33055260
SIQFVDWCPTGFK	17.38	96.9	1584.75	2	0.3812	52837040
LIGQIVSSITASLR	17.86	96.3	1457.87	2	0.2841	48072850
VGINYQPPTVVPGGDLAK	10.37	79.9	1824.99	2	0.6873	224915200
YmACCLLYR	15.04	89.5	1249.55	2	15.9601	35974880
IHFPLATYAPVISAEK	19.86	95.7	1756.96	2	0.6095	46759420
AVFVDLEPTVIDEVR	17.88	95.1	1701.91	2	0.6069	101317400
FDGALNVDLTEFQTNLVPYPR	11.57	78.8	2409.21	2	0.4042	1828908
Total # peptides: 12	Combined score: 178.89		Amino acid coverage: 39.11% [176/450]	Mean spectral intensity: 5.490744e+07
* indicates a peptide rendered obsolete by a homology peptide
Additional peptides from this protein group not recovered in GI ENSSTOP00000022188:
**EIIDPVLDR	11.89	86.5	1069.59	2	0.0639	18623610	17921989	ENSSTOP00000023960	gi:6678467 NP_033473.1 tubulin alpha-4A chain [Mus musculus] >gi
Homology # peptides: 12	Homology score: 180.27		Homology amino acid coverage : 39.11% [176/450]	Homology mean spectral intensity: 5.518336e+07
** indicates a peptide able to be mapped onto GI ENSSTOP00000022188 within 1 residues
		-----------**********Spot 1452**********-----------
------------Protein Group 1 (searched in PA.13linePepEnsmbl042012) ---------------
GI#: ENSSTOP00000006163		Species: I. tridecemlineatus		Protein: gi:21361657 NP_005304.3 protein disulfide-isomerase A3 precursor-like
Peptide:	Score:	SPI:	Parent Mass: (Da)	Parent Charge:	Delta Mass: (Da)	Max Spectral Intensity:
LAPEYEAAATR	14.7	88.8	1191.6	2	0.6923	21243540
DLLmAYYDVDYEK	18.16	94.4	1637.74	2	16.6324	8439477
DGEEAGAYDGPR	16.31	94.8	1236.51	2	1.72	0
DPNIVIAK	13.23	81.7	869.509	2	0.5236	13567950
EATNPPIIQEEKPK	12.75	77.1	1593.85	2	1.9645	1677543
LSKDPNIVIAK	10.13	71.1	1197.72	2	1.0126	4676794
FVmQEEFSR	12.65	93.8	1172.54	2	16.4123	7435635
TADGIVSHLK	12.44	79.4	1040.57	2	0.3592	20547490
FLQDYFDGNLK	14.72	90.9	1359.66	2	0.4548	8119735
VVVAENFDEIVNNENK	16.78	89.6	1832.9	2	1.6302	7125743
FAHTNVESLVK	11.41	75.4	1244.66	2	0.5694	3078986
SEPIPESNDGPVK	14.13	93.9	1368.66	2	0.4686	7595018
EYDDNGEGITLFRPPHLTNK	12.62	80.5	2316.13	3	1.4599	24210620
YGVSGYPTLK	15.74	90.3	1084.57	2	0.3654	4654750
mDATANDVPSPYEVR	15.13	81.5	1664.76	2	17.0143	11539050
ELNDFISYLQR	14.1	88.8	1397.71	2	0.6668	28476260
Total # peptides: 16	Combined score: 225		Amino acid coverage: 37.03% [187/505]	Mean spectral intensity: 1.077429e+07
* indicates a peptide rendered obsolete by a homology peptide
------------Protein Group 2 (searched in PA.13linePepEnsmbl042012) ---------------
GI#: ENSSTOP00000002943		Species: I. tridecemlineatus		Protein: gi:21361176 NP_000680.2 retinal dehydrogenase 1-like
Peptide:	Score:	SPI:	Parent Mass: (Da)	Parent Charge:	Delta Mass: (Da)	Max Spectral Intensity:
VAFTGSTEVGK	10.86	87.1	1095.57	2	0.3447	4321468
IFINNEWHDSVSGK	14.61	93.9	1645.8	3	0.4486	11044760
ILDLIESGK	13.38	93.8	987.572	2	0.0406	4654504
KFPVLNPATEEK	12.21	88.9	1372.75	2	1.3456	2419023
ICEIEEGDKADVDK	13.29	83.8	1620.74	3	0.5133	2637336
TIPIDGDFFTYTR	11.72	88	1545.76	2	-1.7857	7287454
Total # peptides: 6	Combined score: 76.07		Amino acid coverage: 14.57% [73/501]	Mean spectral intensity: 5.394090e+06
* indicates a peptide rendered obsolete by a homology peptide
------------Protein Group 3 (searched in PA.13linePepEnsmbl042012) ---------------
GI#: ENSSTOP00000013311		Species: I. tridecemlineatus		Protein: gi:18860918 NP_005099.2 xylulose kinase-like
Peptide:	Score:	SPI:	Parent Mass: (Da)	Parent Charge:	Delta Mass: (Da)	Max Spectral Intensity:
VVAFTGDNPASLAGmR	13.58	77.5	1605.81	2	16.7474	5054636
VLFQTQRPLE	13.38	86.7	1230.68	2	0.4086	2519829
Total # peptides: 2	Combined score: 26.96		Amino acid coverage: 4.72% [26/551]	Mean spectral intensity: 3.787232e+06
* indicates a peptide rendered obsolete by a homology peptide
------------Protein Group 4 (searched in PA.13linePepEnsmbl042012) ---------------
GI#: ENSSTOP00000010189		Species: I. tridecemlineatus		Protein: gi:21450853 NP_653081.1 oxysterol-binding protein-related protein 2 isoform 2-like
Peptide:	Score:	SPI:	Parent Mass: (Da)	Parent Charge:	Delta Mass: (Da)	Max Spectral Intensity:
ITmPIAFNEPLSFLQR	13.82	77.5	1877	2	16.4138	2956029
Total # peptides: 1	Combined score: 13.82		Amino acid coverage: 3.31% [16/483]	Mean spectral intensity: 2.956029e+06
* indicates a peptide rendered obsolete by a homology peptide
------------Protein Group 5 (searched in PA.13linePepEnsmbl042012) ---------------
GI#: ENSSTOP00000003643		Species: I. tridecemlineatus		Protein: gi:308818195 NP_001184222.1 dihydropyrimidinase-related protein 2 isoform 1-like
Peptide:	Score:	SPI:	Parent Mass: (Da)	Parent Charge:	Delta Mass: (Da)	Max Spectral Intensity:
IVLEDGTLHVTEGSGR	13.33	80.1	1682.87	3	0.8147	2614084
Total # peptides: 1	Combined score: 13.33		Amino acid coverage: 2.55% [16/628]	Mean spectral intensity: 2.614084e+06
* indicates a peptide rendered obsolete by a homology peptide
		-----------**********Spot 1454**********-----------
------------Protein Group 1 (searched in PA.13linePepEnsmbl042012) ---------------
GI#: ENSSTOP00000022188		Species: 11560133		Protein: gi:6755901 NP_035783.1 tubulin alpha-1A chain [Mus musculus] >gi
Peptide:	Score:	SPI:	Parent Mass: (Da)	Parent Charge:	Delta Mass: (Da)	Max Spectral Intensity:
NLDIERPTYTNLNR	11.09	80.7	1718.88	3	0.5934	24188660
QLFHPEQLITGK	10.84	79.7	1410.77	2	0.9187	18883100
AVCmLSNTTAIAEAWAR	17.08	88.3	1864.9	2	17.1683	5046203
EIIDLVLDR	13.62	94	1085.62	2	0.2926	2629528
DVNAAIATIK	14.99	93	1015.58	2	-0.0655	7308423
AYHEQLSVAEITNACFEPANQmVK	10.84	87.4	2750.29	3	16.9642	42800520
FDLmYAK	10.15	82.7	887.433	2	16.5396	3706938
TIGGGDDSFNTFFSETGAGK	16.22	92.5	2007.89	2	0.5997	24852400
*SIQFVDWCPTGFK	17.86	96.4	1584.75	2	1.3012	8157201
LIGQIVSSITASLR	18.9	97.4	1457.87	2	0.2441	78714220
VGINYQPPTVVPGGDLAK	14.64	88.3	1824.99	2	0.6273	117916000
YmACCLLYR	14.21	86.2	1249.55	2	16.3001	9533459
LDHKFDLmYAK	13.53	87.5	1380.7	3	16.9074	1438099
IHFPLATYAPVISAEK	19.16	88.2	1756.96	2	0.9495	13385060
AVFVDLEPTVIDEVR	19.42	96.5	1701.91	2	0.7669	46192900
Total # peptides: 15	Combined score: 222.55		Amino acid coverage: 44.89% [202/450]	Mean spectral intensity: 2.698352e+07
* indicates a peptide rendered obsolete by a homology peptide
Additional peptides from this protein group not recovered in GI ENSSTOP00000022188:
**TIQFVDWCPTGFK	18.91	98	1598.77	2	1.2655	9470985	I. tridecemlineatus	ENSSTOP00000011047	gi:9507215 NP_061816.1 tubulin alpha-8 chain isoform 1-like
Homology # peptides: 15	Homology score: 223.6		Homology amino acid coverage : 44.89% [202/450]	Homology mean spectral intensity: 2.707110e+07
** indicates a peptide able to be mapped onto GI ENSSTOP00000022188 within 1 residues
------------Protein Group 2 (searched in PA.13linePepEnsmbl042012) ---------------
GI#: ENSSTOP00000010793		Species: I. tridecemlineatus		Protein: gi:155030196 NP_001093897.1 rap1 GTPase-GDP dissociation stimulator 1 isoform 3-like
Peptide:	Score:	SPI:	Parent Mass: (Da)	Parent Charge:	Delta Mass: (Da)	Max Spectral Intensity:
VDSDKEDDIAELK	15.77	88.6	1476.71	2	0.6263	2113020
EQFASTNIAEELVK	13.49	82.8	1578.8	2	0.5717	4445724
EmIFEVLAPLAENDAIK	12.43	86.7	1902.99	2	16.6046	1358327
SVAQQASLTEQR	14.33	87.9	1317.68	2	0.917	1666453
Total # peptides: 4	Combined score: 56.02		Amino acid coverage: 9.23% [56/607]	Mean spectral intensity: 2.395881e+06
* indicates a peptide rendered obsolete by a homology peptide
------------Protein Group 3 (searched in PA.13linePepEnsmbl042012) ---------------
GI#: ENSSTOP00000010375		Species: I. tridecemlineatus		Protein: gi:7662352 NP_055776.1 protein RUFY3 isoform 2-like
Peptide:	Score:	SPI:	Parent Mass: (Da)	Parent Charge:	Delta Mass: (Da)	Max Spectral Intensity:
ITQAAmETIYLCK	12.88	79.5	1541.77	2	17.1225	1234337
TAEGQALSEAR	14.13	87.6	1132.56	2	0.9534	2036139
LTEELAVANNR	12.52	91	1229.65	2	0.0243	4086254
GSEGDGQITAILDQK	14.38	87.4	1531.76	2	0.6729	462045000
Total # peptides: 4	Combined score: 53.91		Amino acid coverage: 10.66% [50/469]	Mean spectral intensity: 1.173504e+08
* indicates a peptide rendered obsolete by a homology peptide
------------Protein Group 4 (searched in PA.13linePepEnsmbl042012) ---------------
GI#: ENSSTOP00000013962		Species: I. tridecemlineatus		Protein: gi:122937315 NP_001073929.1 leucine-rich repeat and IQ domain-containing protein 4-like
Peptide:	Score:	SPI:	Parent Mass: (Da)	Parent Charge:	Delta Mass: (Da)	Max Spectral Intensity:
YEELIKTRK	14.22	91	1179.67	2	-0.0405	48807770
Total # peptides: 1	Combined score: 14.22		Amino acid coverage: 1.60% [9/563]	Mean spectral intensity: 4.880777e+07
* indicates a peptide rendered obsolete by a homology peptide
------------Protein Group 5 (searched in PA.13linePepEnsmbl042012) ---------------
GI#: ENSSTOP00000022314		Species: I. tridecemlineatus		Protein: gi:4503979 NP_002046.1 glial fibrillary acidic protein isoform 1-like
Peptide:	Score:	SPI:	Parent Mass: (Da)	Parent Charge:	Delta Mass: (Da)	Max Spectral Intensity:
LALDIEIATYR	13.36	84.6	1277.71	2	0.0627	26658940
Total # peptides: 1	Combined score: 13.36		Amino acid coverage: 2.56% [11/430]	Mean spectral intensity: 2.665894e+07
* indicates a peptide rendered obsolete by a homology peptide
		-----------**********Spot 1455**********-----------
------------Protein Group 1 (searched in PA.13linePepEnsmbl042012) ---------------
GI#: ENSSTOP00000006163		Species: I. tridecemlineatus		Protein: gi:21361657 NP_005304.3 protein disulfide-isomerase A3 precursor-like
Peptide:	Score:	SPI:	Parent Mass: (Da)	Parent Charge:	Delta Mass: (Da)	Max Spectral Intensity:
DLLmAYYDVDYEK	18.59	93.6	1637.74	2	16.4524	20643360
LAPEYEAAATR	14.71	89.9	1191.6	2	0.2723	13403860
DGEEAGAYDGPR	16.3	94.5	1236.51	2	1.18	3462692
DPNIVIAK	10.89	75.7	869.509	2	0.5836	16513430
LSKDPNIVIAK	10.25	71.8	1197.72	2	0.0726	5606496
EATNPPIIQEEKPK	14.06	73.5	1593.85	2	0.1845	8824938
TADGIVSHLK	13.99	85.7	1040.57	2	0.0992	30331140
FVmQEEFSR	13.87	92.9	1172.54	2	16.3923	8136522
FLQDYFDGNLK	14.11	90	1359.66	2	0.2148	48877250
VVVAENFDEIVNNENK	17.22	90.2	1832.9	2	0.3902	22787590
FAHTNVESLVK	10.35	73	1244.66	2	0.6894	2205141
QAGPASVPLR	12.37	85.2	995.563	2	0.0695	8227971
FISDKDASVVGFFK	19.4	94.6	1559.81	2	0.6623	16350120
SEPIPESNDGPVK	12.6	92.5	1368.66	2	0.3886	11963220
EYDDNGEGITLFRPPHLTNK	15.82	90.9	2316.13	3	0.8299	54365290
YGVSGYPTLK	15.23	89.5	1084.57	2	-0.0346	8174497
DLFSEAHSEFLK	16.73	89.4	1422.69	2	0.9628	17950390
mDATANDVPSPYEVR	14.08	79.7	1664.76	2	16.9543	16799070
ELNDFISYLQR	13.21	90.6	1397.71	2	0.6068	13489110
Total # peptides: 19	Combined score: 273.78		Amino acid coverage: 44.16% [223/505]	Mean spectral intensity: 1.726906e+07
* indicates a peptide rendered obsolete by a homology peptide
------------Protein Group 2 (searched in PA.13linePepEnsmbl042012) ---------------
GI#: ENSSTOP00000002943		Species: I. tridecemlineatus		Protein: gi:21361176 NP_000680.2 retinal dehydrogenase 1-like
Peptide:	Score:	SPI:	Parent Mass: (Da)	Parent Charge:	Delta Mass: (Da)	Max Spectral Intensity:
ANNTLYGLSAGIFTK	13.86	83.5	1569.83	2	0.6456	10678870
VAFTGSTEVGK	14.4	88.8	1095.57	2	0.0447	4668845
EEIFGPVQQImK	12.15	85.1	1418.73	2	16.9379	23473880
IAKEEIFGPVQQImK	15.15	88	1730.95	3	18.2845	2754876
YVLGNPLTPGVNQGPQIDKEQYDK	10.18	72.6	2673.35	3	1.0836	12972600
IFINNEWHDSVSGK	15.65	95.1	1645.8	3	0.3286	5839830
LLLATmESmNAGK	12.66	82	1378.71	2	32.2258	7204075
ILDLIESGK	13.48	98.9	987.572	2	0.6806	3379357
KFPVLNPATEEK	14.29	92.1	1372.75	2	0.2656	12762810
LFVEESIYDEFVK	12.76	88.9	1617.8	2	0.3481	21088200
ICEIEEGDKADVDK	13.06	83.3	1620.74	3	1.6533	7920200
ELGEYGLHEYTEVK	13.85	83.9	1666.8	2	1.9368	1068959
TIPIDGDFFTYTR	12.8	93.5	1545.76	2	1.1943	33053070
Total # peptides: 13	Combined score: 174.29		Amino acid coverage: 33.33% [167/501]	Mean spectral intensity: 1.129735e+07
* indicates a peptide rendered obsolete by a homology peptide
------------Protein Group 3 (searched in PA.13linePepEnsmbl042012) ---------------
GI#: ENSSTOP00000004086		Species: I. tridecemlineatus		Protein: gi:10880136 NP_004032.2 beta-arrestin-1 isoform A-like
Peptide:	Score:	SPI:	Parent Mass: (Da)	Parent Charge:	Delta Mass: (Da)	Max Spectral Intensity:
DLFVANVQSFPPAPEDK	13.56	82.9	1873.93	2	1.0597	6876173
KVQYAPERPGPQPTAETTR	11.5	75.2	2126.1	3	1.0766	3291101
LKHEDTNLASSTLLR	13.86	88.6	1697.92	3	0.1374	3008301
DDKEEEEDGTGSPHLNNR	13.58	83.8	2041.87	3	1.2761	0
Total # peptides: 4	Combined score: 52.5		Amino acid coverage: 17.92% [69/385]	Mean spectral intensity: 3.293894e+06
* indicates a peptide rendered obsolete by a homology peptide
------------Protein Group 4 (searched in PA.13linePepEnsmbl042012) ---------------
GI#: ENSSTOP00000012576		Species: I. tridecemlineatus		Protein: gi:5453603 NP_006422.1 T-complex protein 1 subunit beta isoform 1-like
Peptide:	Score:	SPI:	Parent Mass: (Da)	Parent Charge:	Delta Mass: (Da)	Max Spectral Intensity:
LSSFIGAIAIGDLVK	18.29	95.5	1503.88	2	0.3746	1487288
DASLmVTNDGATILK	16.19	93.3	1548.79	2	16.6189	8582340
Total # peptides: 2	Combined score: 34.48		Amino acid coverage: 5.62% [30/534]	Mean spectral intensity: 5.034814e+06
* indicates a peptide rendered obsolete by a homology peptide
		-----------**********Spot 1461**********-----------
------------Protein Group 1 (searched in PA.13linePepEnsmbl042012) ---------------
GI#: ENSSTOP00000022188		Species: 11560133		Protein: gi:6755901 NP_035783.1 tubulin alpha-1A chain [Mus musculus] >gi
Peptide:	Score:	SPI:	Parent Mass: (Da)	Parent Charge:	Delta Mass: (Da)	Max Spectral Intensity:
NLDIERPTYTNLNR	11.57	80.6	1718.88	2	0.5107	229833000
AFVHWYVGEGmEEGEFSEAR	19.07	92.4	2330.02	3	17.7772	6108103
QLFHPEQLITGK	10.22	75.2	1410.77	2	0.5187	206656000
AVCmLSNTTAIAEAWAR	16.06	84.8	1864.9	2	16.8883	93018180
EIIDLVLDR	12.67	91.1	1085.62	2	0.1126	97477710
DVNAAIATIK	14.52	92.8	1015.58	2	-0.0855	35863140
AYHEQLSVAEITNACFEPANQmVK	14.98	74.4	2750.29	3	17.4442	20432510
TIGGGDDSFNTFFSETGAGK	17.06	95.5	2007.89	2	0.6797	306778200
*SIQFVDWCPTGFK	16.82	95.5	1584.75	2	0.7012	145558400
GHYTIGKEIIDLVLDR	16.6	91.1	1842.01	2	0.9007	6337356
EDAANNYAR	10.08	77.9	1023.45	2	0.0837	0
VGINYQPPTVVPGGDLAK	11.54	83.5	1824.99	2	0.9273	30461550
LIGQIVSSITASLR	17.83	96.1	1457.87	2	0.4841	67180540
IHFPLATYAPVISAEK	20.91	97.1	1756.96	2	-0.6305	304850700
YmACCLLYR	15.47	86.7	1249.55	2	14.8801	76724650
LDHKFDLmYAK	14.81	89.8	1380.7	3	16.2774	88121030
AVFVDLEPTVIDEVR	18.93	96.8	1701.91	2	0.6069	341529900
RNLDIERPTYTNLNR	13.86	87.4	1874.98	3	0.4623	14906220
Total # peptides: 18	Combined score: 273		Amino acid coverage: 53.11% [239/450]	Mean spectral intensity: 1.151021e+08
* indicates a peptide rendered obsolete by a homology peptide
Additional peptides from this protein group not recovered in GI ENSSTOP00000022188:
TIGGGDDSFTTFFCETGAGK	13.5	83.2	2067.9	2	0.6563	36756750	17921989	ENSSTOP00000023960	gi:6678467 NP_033473.1 tubulin alpha-4A chain [Mus musculus] >gi
**TIQFVDWCPTGFK	18.31	95.5	1598.77	2	0.6855	168162600	I. tridecemlineatus	ENSSTOP00000011047	gi:9507215 NP_061816.1 tubulin alpha-8 chain isoform 1-like
Homology # peptides: 18	Homology score: 274.49		Homology amino acid coverage : 53.11% [239/450]	Homology mean spectral intensity: 1.163579e+08
** indicates a peptide able to be mapped onto GI ENSSTOP00000022188 within 1 residues
------------Protein Group 2 (searched in PA.13linePepEnsmbl042012) ---------------
GI#: ENSSTOP00000010793		Species: I. tridecemlineatus		Protein: gi:155030196 NP_001093897.1 rap1 GTPase-GDP dissociation stimulator 1 isoform 3-like
Peptide:	Score:	SPI:	Parent Mass: (Da)	Parent Charge:	Delta Mass: (Da)	Max Spectral Intensity:
mLIDAQAEAAEQLGR	19.17	95.1	1615.81	2	16.3819	7183577
EmIFEVLAPLAENDAIK	16.39	90.4	1902.99	3	16.5873	2239636
SVAQQASLTEQR	12.26	88	1317.68	2	0.137	2816370
HVEDGNVTVQHAALSALR	17.63	88.2	1916.99	3	0.6317	5611120
Total # peptides: 4	Combined score: 65.45		Amino acid coverage: 10.21% [62/607]	Mean spectral intensity: 4.462676e+06
* indicates a peptide rendered obsolete by a homology peptide
------------Protein Group 3 (searched in PA.13linePepEnsmbl042012) ---------------
GI#: ENSSTOP00000020523		Species: I. tridecemlineatus		Protein: gi:62414289 NP_003371.2 vimentin-like
Peptide:	Score:	SPI:	Parent Mass: (Da)	Parent Charge:	Delta Mass: (Da)	Max Spectral Intensity:
LGDLYEEEmR	11.01	86.9	1254.57	2	16.2456	17320500
ISLPIPNFSSLNLR	17.2	97.7	1570.9	2	0.7776	22998970
FADLSEAANR	18.39	97.6	1093.53	2	-0.0745	7315939
Total # peptides: 3	Combined score: 46.6		Amino acid coverage: 7.28% [34/467]	Mean spectral intensity: 1.587847e+07
* indicates a peptide rendered obsolete by a homology peptide
		-----------**********Spot 1473**********-----------
------------Protein Group 1 (searched in PA.13linePepEnsmbl042012) ---------------
GI#: ENSSTOP00000023392		Species: I. tridecemlineatus		Protein: gi:19913428 NP_001684.2 V-type proton ATPase subunit B
Peptide:	Score:	SPI:	Parent Mass: (Da)	Parent Charge:	Delta Mass: (Da)	Max Spectral Intensity:
IPQSTLSEFYPR	13.86	90.3	1437.74	2	0.3555	26895050
QIYPPINVLPSLSR	16.2	93.3	1596.91	2	0.6419	83692230
TSCEFTGDILR	12.9	88.6	1298.6	2	0.4882	8775826
KTSCEFTGDILR	15.62	93.3	1426.7	2	0.3332	10561320
YAEIVHLTLPDGTK	15.75	90.6	1556.83	2	1.1408	17705450
KDHADVSNQLYACYAIGK	15.53	87	2052.98	3	0.9047	35590180
IYPEEmIQTGISAIDGmNSIAR	15.06	79.9	2409.18	3	32.4266	69225390
GPSVLAEDFLDImGQPINPQCR	17.82	94.4	2457.19	3	17.3254	29660720
DHADVSNQLYACYAIGK	17.33	86.1	1924.89	3	0.9897	4474128
AVVQVFEGTSGIDAK	19.36	97.8	1520.8	2	0.6972	82844870
HVLVILTDmSSYAEALR	11.66	76.7	1918.01	3	16.7752	11292390
GIVNGAAPELPVSASGPmAGSR	13.77	81.6	2038.04	3	17.6468	36079930
GFPGYmYTDLATIYER	13.05	86.1	1896.88	2	16.6691	55658760
IPIFSAAGLPHNEIAAQICR	20.26	95.9	2178.15	3	0.2366	80264250
TPVSEDmLGR	16.29	95.1	1104.54	2	16.3573	17661510
LALTTAEFLAYQCEK	13.15	83.6	1757.88	2	1.8949	31095430
RIPQSTLSEFYPR	13.42	90.3	1593.84	2	0.6344	9461028
TVSGVNGPLVILDQVK	15.68	93.3	1638.94	2	0.6302	107548300
NFITQGPYENR	13.85	89.8	1338.64	2	0.209	27055490
VFNGSGKPIDR	13.66	86.2	1189.63	2	0.3603	15200610
Total # peptides: 20	Combined score: 304.22		Amino acid coverage: 52.45% [268/511]	Mean spectral intensity: 3.803714e+07
* indicates a peptide rendered obsolete by a homology peptide
		-----------**********Spot 1482**********-----------
------------Protein Group 1 (searched in PA.13linePepEnsmbl042012) ---------------
GI#: ENSSTOP00000022188		Species: 11560133		Protein: gi:6755901 NP_035783.1 tubulin alpha-1A chain [Mus musculus] >gi
Peptide:	Score:	SPI:	Parent Mass: (Da)	Parent Charge:	Delta Mass: (Da)	Max Spectral Intensity:
NLDIERPTYTNLNR	12.11	80.4	1718.88	2	0.8707	122260500
AFVHWYVGEGmEEGEFSEAR	18.08	91.9	2330.02	3	17.2972	11177630
QLFHPEQLITGK	10.22	76	1410.77	2	0.8787	90398730
AVCmLSNTTAIAEAWAR	12.97	80.8	1864.9	3	17.441	18378090
EIIDLVLDR	12.47	91.7	1085.62	2	0.1126	36929520
DVNAAIATIK	15.04	93	1015.58	2	0.2345	26376620
FDLmYAK	11.68	82.3	887.433	2	16.1996	23135120
TIGGGDDSFNTFFSETGAGK	16.71	91.2	2007.89	2	1.0597	78425170
SIQFVDWCPTGFK	18.89	97.3	1584.75	2	0.6412	92072770
*LIGQIVSSITASLR	16.82	95.9	1457.87	2	0.5041	28940420
VGINYQPPTVVPGGDLAK	13.19	87.7	1824.99	2	0.8273	418893200
YmACCLLYR	14.26	88.7	1249.55	2	16.4401	57030840
IHFPLATYAPVISAEK	20.4	96.8	1756.96	2	-0.4305	163535400
LDHKFDLmYAK	14.09	87.6	1380.7	3	16.3374	57468700
FDGALNVDLTEFQTNLVPYPR	12.48	75.3	2409.21	2	1.4042	924737
AVFVDLEPTVIDEVR	18.93	97	1701.91	2	0.6869	130134900
RNLDIERPTYTNLNR	14.6	87.6	1874.98	3	0.8223	8087648
Total # peptides: 17	Combined score: 252.94		Amino acid coverage: 48.89% [220/450]	Mean spectral intensity: 8.024530e+07
* indicates a peptide rendered obsolete by a homology peptide
Additional peptides from this protein group not recovered in GI ENSSTOP00000022188:
TIGGGDDSFTTFFCETGAGK	12.69	87.4	2067.9	2	0.9763	35413380	17921989	ENSSTOP00000023960	gi:6678467 NP_033473.1 tubulin alpha-4A chain [Mus musculus] >gi
**LISQIVSSITASLR	18.58	94.7	1487.88	3	1.3163	1589259	I. tridecemlineatus	ENSSTOP00000011047	gi:9507215 NP_061816.1 tubulin alpha-8 chain isoform 1-like
Homology # peptides: 17	Homology score: 254.7		Homology amino acid coverage : 48.89% [220/450]	Homology mean spectral intensity: 7.863640e+07
** indicates a peptide able to be mapped onto GI ENSSTOP00000022188 within 1 residues
------------Protein Group 2 (searched in PA.13linePepEnsmbl042012) ---------------
GI#: ENSSTOP00000020523		Species: I. tridecemlineatus		Protein: gi:62414289 NP_003371.2 vimentin-like
Peptide:	Score:	SPI:	Parent Mass: (Da)	Parent Charge:	Delta Mass: (Da)	Max Spectral Intensity:
ISLPIPNFSSLNLR	15.45	97.7	1570.9	2	0.7776	3945405
FADLSEAANR	17.89	97.9	1093.53	2	0.0255	3240928
QVQSLTCEVDALK	16.68	92.2	1490.75	2	0.8008	47260360
Total # peptides: 3	Combined score: 50.02		Amino acid coverage: 7.92% [37/467]	Mean spectral intensity: 1.814890e+07
* indicates a peptide rendered obsolete by a homology peptide
------------Protein Group 3 (searched in PA.13linePepEnsmbl042012) ---------------
GI#: ENSSTOP00000002364		Species: I. tridecemlineatus		Protein: gi:62198235 NP_001014436.1 drebrin-like protein isoform b-like
Peptide:	Score:	SPI:	Parent Mass: (Da)	Parent Charge:	Delta Mass: (Da)	Max Spectral Intensity:
VAGTGEGGLEELVEELNSGK	16.95	93.7	1987.98	2	0.7509	3541564
AmSTTSISSPQPGK	11.1	71	1391.68	2	17.2892	4195102
Total # peptides: 2	Combined score: 28.05		Amino acid coverage: 7.85% [34/433]	Mean spectral intensity: 3.868333e+06
* indicates a peptide rendered obsolete by a homology peptide
		-----------**********Spot 1494**********-----------
------------Protein Group 1 (searched in PA.13linePepEnsmbl042012) ---------------
GI#: ENSSTOP00000010337		Species: I. tridecemlineatus		Protein: gi:19924103 NP_598328.1 synapsin-2 isoform IIa-like
Peptide:	Score:	SPI:	Parent Mass: (Da)	Parent Charge:	Delta Mass: (Da)	Max Spectral Intensity:
QHAFGmAENEDFR	12.86	78.8	1551.66	3	15.2009	238010100
EmLTLPTFPVVVK	13.55	79.6	1473.84	2	16.6142	22054950
TNTGSAmLEQIAmSDR	15.87	91.1	1724.79	2	32.7985	17414800
SFRPDFVLIR	11.31	89.9	1249.71	2	0.5676	8327111
Total # peptides: 4	Combined score: 53.59		Amino acid coverage: 11.35% [52/458]	Mean spectral intensity: 7.145175e+07
* indicates a peptide rendered obsolete by a homology peptide
------------Protein Group 2 (searched in PA.13linePepEnsmbl042012) ---------------
GI#: ENSSTOP00000019967		Species: I. tridecemlineatus		Protein: gi:17865802 NP_004860.2 vacuolar protein sorting-associated protein 4B-like
Peptide:	Score:	SPI:	Parent Mass: (Da)	Parent Charge:	Delta Mass: (Da)	Max Spectral Intensity:
LLEPVVSmSDmLR	13.21	88.2	1489.78	2	32.5774	7980853
Total # peptides: 1	Combined score: 13.21		Amino acid coverage: 2.93% [13/444]	Mean spectral intensity: 7.980853e+06
* indicates a peptide rendered obsolete by a homology peptide
		-----------**********Spot 1527**********-----------
------------Protein Group 1 (searched in PA.13linePepEnsmbl042012) ---------------
GI#: ENSSTOP00000015956		Species: I. tridecemlineatus		Protein: gi:5174735 NP_006079.1 tubulin beta-4B chain-like
Peptide:	Score:	SPI:	Parent Mass: (Da)	Parent Charge:	Delta Mass: (Da)	Max Spectral Intensity:
*MSATFIGNSTAIQELFK	16.12	91.1	1857.94	2	0.8712	211280300
*GHYTEGAELVDSVLDVVR	22.5	100	1958.98	2	0.9509	16449200
KLAVNmVPFPR	11.88	91.3	1271.73	2	17.2634	9625904
LAVNmVPFPR	12.77	79.5	1143.63	2	16.5184	52909180
mSmKEVDEQmLNVQNK	13.13	76.2	1923.9	3	48.3582	4509194
AVLVDLEPGTmDSVR	13.79	89.8	1601.82	2	16.7524	9903623
LHFFmPGFAPLTSR	17.61	95.5	1620.84	2	16.5372	6091370
EIVHLQAGQCGNQIGAK	18.86	98.1	1822.92	3	0.4126	30106860
*ImNTFSVVPSPK	11.98	78.2	1319.7	2	16.7899	65786130
ALTVPELTQQMFDAK	16.32	91.4	1691.87	2	0.5054	40766250
NSSYFVEWIPNNVK	10.35	70.4	1696.83	2	2.3198	88848890
TAVCDIPPR	11.85	85.3	1028.52	2	-0.9466	49734000
mREIVHLQAGQCGNQIGAK	14.35	83.3	2110.06	3	17.501	3022714
LTTPTYGDLNHLVSATMSGVTTCLR	11.01	73	2708.34	3	1.2872	55790960
SGPFGQIFRPDNFVFGQSGAGNNWAK	18.55	88.1	2798.34	3	1.9121	41970780
INVYYNEATGGK	15.14	78	1328.65	2	1.9046	16243200
ISEQFTAmFR	15.05	96.5	1229.6	2	16.9544	41722320
IREEYPDR	12.12	89	1077.53	2	0.6804	0
EVDEQMLNVQNK	12.73	81.6	1446.69	2	0.1634	19199120
Total # peptides: 19	Combined score: 276.11		Amino acid coverage: 54.16% [241/445]	Mean spectral intensity: 4.020842e+07
* indicates a peptide rendered obsolete by a homology peptide
Additional peptides from this protein group not recovered in GI ENSSTOP00000015956:
**mAATFIGNSTAIQELFK	19.03	95	1841.95	2	16.7261	30713750	I. tridecemlineatus	ENSSTOP00000021617	gi:21361322 NP_006078.2 tubulin beta-4A chain-like
ISVYYNEASSHK	14.19	86.4	1397.67	2	-0.0568	8698146	I. tridecemlineatus	ENSSTOP00000016859	gi:50592996 NP_006077.2 tubulin beta-3 chain isoform 1-like
EVDEQmLAIQSK	15.19	88.3	1390.69	2	16.6045	16801070	I. tridecemlineatus	ENSSTOP00000016859	gi:50592996 NP_006077.2 tubulin beta-3 chain isoform 1-like
**YLTVAAIFR	14.39	89.1	1053.61	2	1.1036	10377740	29788768	ENSSTOP00000022842	gi:21746161 NP_076205.1 tubulin beta-2B chain [Mus musculus] >gi
EVDEQMLAIQSK	12.67	73	1390.69	2	0.4445	15560930	I. tridecemlineatus	ENSSTOP00000016859	gi:50592996 NP_006077.2 tubulin beta-3 chain isoform 1-like
EVDEQmLSVQSK	13.89	87.3	1392.67	2	16.5052	21521500	I. tridecemlineatus	ENSSTOP00000021617	gi:21361322 NP_006078.2 tubulin beta-4A chain-like
LATPTYGDLNHLVSATmSGVTTSLR	12.36	73.5	2605.33	3	18.0764	7458801	I. tridecemlineatus	ENSSTOP00000016859	gi:50592996 NP_006077.2 tubulin beta-3 chain isoform 1-like
**INVYYNEATGGNYVPR	13.87	71	1829.88	2	1.011	50457860	I. tridecemlineatus	ENSSTOP00000021617	gi:21361322 NP_006078.2 tubulin beta-4A chain-like
INVYYNEAAGNK	14.09	88.9	1355.66	2	0.2737	61222850	I. tridecemlineatus	ENSSTOP00000019564	gi:4507729 NP_001060.1 tubulin beta-2A chain-like
**GHYTEGAELVDAVLDVVR	23	100	1942.99	2	2.0258	4752361	I. tridecemlineatus	ENSSTOP00000021617	gi:21361322 NP_006078.2 tubulin beta-4A chain-like
LATPTYGDLNHLVSATMSGVTTSLR	13.75	78.6	2605.33	3	0.6764	13032570	I. tridecemlineatus	ENSSTOP00000016859	gi:50592996 NP_006077.2 tubulin beta-3 chain isoform 1-like
**ImNTFSVmPSPK	13.37	90.5	1351.67	2	32.1379	87099090	I. tridecemlineatus	ENSSTOP00000020726	gi:14210536 NP_115914.1 tubulin beta-6 chain-like
Homology # peptides: 21	Homology score: 309.17		Homology amino acid coverage : 57.08% [254/445]	Homology mean spectral intensity: 3.113548e+07
** indicates a peptide able to be mapped onto GI ENSSTOP00000015956 within 1 residues
------------Protein Group 2 (searched in PA.13linePepEnsmbl042012) ---------------
GI#: ENSSTOP00000012399		Species: I. tridecemlineatus		Protein: gi:47132585 NP_002727.2 cAMP-dependent protein kinase type II-beta regulatory subunit-like
Peptide:	Score:	SPI:	Parent Mass: (Da)	Parent Charge:	Delta Mass: (Da)	Max Spectral Intensity:
mYESFIESLPFLK	15.21	88.4	1603.81	2	16.7651	17189330
TWGDAGAAAGGGTPSK	18.26	96	1403.65	2	2.2177	3727672
GSFGELALmYNTPR	11.56	74.1	1555.76	2	16.9154	13522010
EGEHVIDQGDDGDNFYVIDR	17.17	94.2	2293	3	1.0051	8698813
KmYESFIESLPFLK	13.27	84.5	1731.9	3	17.0628	1449567
Total # peptides: 5	Combined score: 75.47		Amino acid coverage: 15.35% [64/417]	Mean spectral intensity: 8.917479e+06
* indicates a peptide rendered obsolete by a homology peptide
Additional peptides from this protein group not recovered in GI ENSSTOP00000012399:
mFESFIESVPLLK	13.8	84	1539.81	2	16.34	4325582	I. tridecemlineatus	ENSSTOP00000002961	gi:4758958 NP_004148.1 cAMP-dependent protein kinase type II-alpha regulatory subunit-like
KmFESFIESVPLLK	12.33	88.8	1667.91	3	16.6178	1664705	I. tridecemlineatus	ENSSTOP00000002961	gi:4758958 NP_004148.1 cAMP-dependent protein kinase type II-alpha regulatory subunit-like
GTYDILVTK	13.94	86.9	1009.56	2	0.1363	2897060	I. tridecemlineatus	ENSSTOP00000002961	gi:4758958 NP_004148.1 cAMP-dependent protein kinase type II-alpha regulatory subunit-like
DGGNQEVEIAR	12.4	79.6	1187.57	2	2.4676	5716702	I. tridecemlineatus	ENSSTOP00000002961	gi:4758958 NP_004148.1 cAMP-dependent protein kinase type II-alpha regulatory subunit-like
Homology # peptides: 5	Homology score: 75.47		Homology amino acid coverage : 15.35% [64/417]	Homology mean spectral intensity: 8.917479e+06
** indicates a peptide able to be mapped onto GI ENSSTOP00000012399 within 1 residues
------------Protein Group 3 (searched in PA.13linePepEnsmbl042012) ---------------
GI#: ENSSTOP00000022188		Species: 11560133		Protein: gi:6755901 NP_035783.1 tubulin alpha-1A chain [Mus musculus] >gi
Peptide:	Score:	SPI:	Parent Mass: (Da)	Parent Charge:	Delta Mass: (Da)	Max Spectral Intensity:
LIGQIVSSITASLR	17.3	95.6	1457.87	2	2.3441	3901775
FDGALNVDLTEFQTNLVPYPR	17.04	89.3	2409.21	2	1.2042	1112982
Total # peptides: 2	Combined score: 34.34		Amino acid coverage: 7.78% [35/450]	Mean spectral intensity: 2.507378e+06
* indicates a peptide rendered obsolete by a homology peptide
		-----------**********Spot 1554**********-----------
------------Protein Group 1 (searched in PA.13linePepEnsmbl042012) ---------------
GI#: ENSSTOP00000016859		Species: I. tridecemlineatus		Protein: gi:50592996 NP_006077.2 tubulin beta-3 chain isoform 1-like
Peptide:	Score:	SPI:	Parent Mass: (Da)	Parent Charge:	Delta Mass: (Da)	Max Spectral Intensity:
GHYTEGAELVDSVLDVVR	22.5	100	1958.98	2	0.6709	42171900
KLAVNmVPFPR	11.8	89.2	1271.73	2	16.3034	17206670
*YLTVATVFR	12.87	90.3	1069.6	2	0.7287	14920260
LAVNmVPFPR	11.53	76.6	1143.63	2	16.2184	106421500
mREIVHIQAGQCGNQIGAK	14.5	82	2110.06	3	16.631	10856150
*ImNTFSVVPSPK	12.74	82	1319.7	2	16.8899	48639040
ISVYYNEASSHK	14.78	87.2	1397.67	2	0.4232	16229580
MSSTFIGNSTAIQELFK	17.22	92.6	1873.94	2	1.3563	18352040
EVDEQmLAIQSK	16.4	90.9	1390.69	2	16.6645	30605090
*LHFFmPGFAPLTAR	16.89	96.7	1604.84	2	16.4921	52973620
NSSYFVEWIPNNVK	10.27	70.3	1696.83	2	1.0798	58840690
SGAFGHLFRPDNFIFGQSGAGNNWAK	18.8	90.1	2795.34	3	2.4817	7503817
*AILVDLEPGTmDSVR	11.23	86.5	1615.84	2	16.6167	162366900
ISEQFTAmFR	13.33	94	1229.6	2	16.0744	126646300
EIVHIQAGQCGNQIGAK	17.82	97.3	1822.92	3	1.3726	7622723
ALTVPELTQQmFDAK	15.14	84.9	1691.87	2	16.4854	263691300
LATPTYGDLNHLVSATMSGVTTSLR	13.63	82.7	2605.33	3	1.2464	16149390
Total # peptides: 17	Combined score: 251.45		Amino acid coverage: 50.89% [229/450]	Mean spectral intensity: 5.889394e+07
* indicates a peptide rendered obsolete by a homology peptide
Additional peptides from this protein group not recovered in GI ENSSTOP00000016859:
mAATFIGNSTAIQELFK	18.52	94.2	1841.95	2	16.9061	193478400	I. tridecemlineatus	ENSSTOP00000021617	gi:21361322 NP_006078.2 tubulin beta-4A chain-like
**AVLVDLEPGTmDSVR	15.32	90.5	1601.82	2	16.3524	176686600	I. tridecemlineatus	ENSSTOP00000015956	gi:5174735 NP_006079.1 tubulin beta-4B chain-like
YLTVAAIFR	14.4	91	1053.61	2	0.4436	25699180	29788768	ENSSTOP00000022842	gi:21746161 NP_076205.1 tubulin beta-2B chain [Mus musculus] >gi
EVDEQmLSVQSK	15.44	89.8	1392.67	2	16.6052	67131880	I. tridecemlineatus	ENSSTOP00000021617	gi:21361322 NP_006078.2 tubulin beta-4A chain-like
mSmKEVDEQmLNVQNK	18.99	94.2	1923.9	3	49.7982	3729514	27465535	ENSSTOP00000022340	gi:7106439 NP_035785.1 tubulin beta-5 chain [Mus musculus] >gi
**LHFFmPGFAPLTSR	17.86	95.9	1620.84	2	16.6372	41478060	27465535	ENSSTOP00000022340	gi:7106439 NP_035785.1 tubulin beta-5 chain [Mus musculus] >gi
mAVTFIGNSTAIQELFK	16.35	88.9	1869.98	2	17.4948	3995604	27465535	ENSSTOP00000022340	gi:7106439 NP_035785.1 tubulin beta-5 chain [Mus musculus] >gi
INVYYNEATGGNYVPR	15.05	73.4	1829.88	2	0.451	53941040	I. tridecemlineatus	ENSSTOP00000021617	gi:21361322 NP_006078.2 tubulin beta-4A chain-like
**YLTVAAVFR	12.91	91.1	1039.59	2	2.2792	10848850	27465535	ENSSTOP00000022340	gi:7106439 NP_035785.1 tubulin beta-5 chain [Mus musculus] >gi
INVYYNEAAGNK	14.1	89.3	1355.66	2	0.5937	24737440	I. tridecemlineatus	ENSSTOP00000019564	gi:4507729 NP_001060.1 tubulin beta-2A chain-like
EVDEQmLNVQNK	13.07	82.1	1446.69	2	17.5834	8783202	27465535	ENSSTOP00000022340	gi:7106439 NP_035785.1 tubulin beta-5 chain [Mus musculus] >gi
**TAVCDIPPR	10.28	81.8	1028.52	2	-1.8066	50293220	27465535	ENSSTOP00000022340	gi:7106439 NP_035785.1 tubulin beta-5 chain [Mus musculus] >gi
ESESCDCLQGFQLTHSLGGGTGSGmGTLLISK	11.21	71.1	3327.53	3	17.7964	10293450	29788768	ENSSTOP00000022842	gi:21746161 NP_076205.1 tubulin beta-2B chain [Mus musculus] >gi
SGPFGQIFRPDNFVFGQSGAGNNWAK	18.85	93.3	2798.34	3	1.6421	35649780	27465535	ENSSTOP00000022340	gi:7106439 NP_035785.1 tubulin beta-5 chain [Mus musculus] >gi
INVYYNEATGNK	14.6	90.4	1385.67	2	0.2432	48003680	29788768	ENSSTOP00000022842	gi:21746161 NP_076205.1 tubulin beta-2B chain [Mus musculus] >gi
INVYYNEATGGK	16.29	93.4	1328.65	2	1.9046	8673915	I. tridecemlineatus	ENSSTOP00000015956	gi:5174735 NP_006079.1 tubulin beta-4B chain-like
[truncated: 1,196 more rows]
