# Supplementary material for: Cytoskeletal Regulation Dominates Temperature-Sensitive Proteomic Changes of Hibernation in Forebrain of 13-Lined Ground Squirrels
Source: PLoS One. 2013 Aug 9;8(8):e71627. doi: 10.1371/journal.pone.0071627 (PMC3739743; doi:10.1371/journal.pone.0071627)
Supplement: Table S5 — Statistical summary for all unequivocally identified proteins (n = 56), which differed significantly among defined physiological states after multiple test correction. (XLSX) [file pone.0071627.s005.xlsx]

## Sheet: Table S5
Table S5. Statistical summary for all unequivocally identified proteins (n=56), which differed significantly among defined physiological states after multiple test correction.
Spot#.ID	ANOVA		Tukey HSD pairwise posthoc p values
	p	q	EAr-Ent	EAr-IBA	EAr-LT	EAr-SA	EAr-SpC	Ent-IBA	Ent-LT	Ent-SA	Ent-SpC	IBA-LT	IBA-SA	IBA-SpC	LT-SA	LT-SpC	SA-SpC
166.NEFH	0.000664202	0.0189702	0.989008	0.988715	0.974087	0.133025	0.00767245	1	0.715751	0.332343	0.0239738	0.754979	0.455155	0.0485359	0.0201102	0.000813636	0.756548
167.NEFH	6.65806e-05	0.00313371	0.784508	0.842939	0.874196	0.0141154	0.00533573	1	0.155319	0.185572	0.0760018	0.236421	0.256737	0.115659	0.000520086	0.000212075	0.993676
172.NEFH	0.0001537	0.00572532	0.677076	0.427332	0.998981	0.00231115	0.00192766	0.993696	0.853004	0.0623746	0.0467368	0.60362	0.278	0.210609	0.00404586	0.00333552	0.999799
177.NEFH	0.000893308	0.0234887	0.992067	1	0.537474	0.273652	0.115927	0.988914	0.842343	0.077772	0.0282697	0.545508	0.358151	0.164935	0.00497474	0.00177008	0.992477
178.NEFH	1.84625e-06	0.000236271	0.00336999	0.0151621	0.81772	2.2623e-05	3.38845e-05	0.999834	0.0537169	0.342664	0.325601	0.158705	0.301865	0.285444	0.000370547	0.000503028	0.999994
668.USP5	7.64485e-09	2.73206e-06	2.44429e-05	0.000108083	0.987143	0.00028645	1.31401e-05	1	2.04214e-06	0.980882	0.976711	1.21156e-05	0.991275	0.976907	2.88149e-05	1.41891e-06	0.757874
788.DNM1	0.00101761	0.0256266	0.493248	0.373821	0.999995	0.00429719	0.0597022	0.996944	0.375383	0.154728	0.735307	0.287675	0.50802	0.969868	0.00219413	0.0362726	0.898936
915.ACO2	0.000173162	0.00607086	0.859874	0.0457064	0.989649	0.019541	0.0249699	0.319897	0.433991	0.179845	0.202878	0.00576827	0.999909	0.999815	0.00177926	0.00278599	1
919.GFM1	0.000785971	0.0209749	0.0392041	0.0514842	0.999849	0.00630444	0.0669365	0.999991	0.0531351	0.947235	1	0.0695377	0.983272	0.999997	0.00825816	0.0903214	0.966393
967.DNM1L	7.84179e-06	0.00066752	0.758856	0.653973	0.672345	0.000389037	0.0789309	0.999659	0.0613595	0.00871766	0.5703	0.0562171	0.0373557	0.804643	3.77369e-06	0.00184691	0.448385
1011.DPYSL2	9.00605e-06	0.000732267	0.135513	0.0263596	0.721986	1.73696e-05	0.000493346	0.919479	0.827362	0.010322	0.141131	0.31886	0.17411	0.695967	0.000457991	0.0112795	0.936611
1034.LDHB	6.65447e-05	0.00313371	0.773895	0.196164	0.971655	0.0814721	0.037822	0.00991872	0.991899	0.00245289	0.00115521	0.0360084	0.999568	0.973421	0.010439	0.00472766	0.99673
1073.DLG4	1.49009e-06	0.000204932	0.381228	0.00699534	0.946012	4.48491e-05	0.0195691	0.4961	0.0858124	0.0283406	0.73488	0.000733386	0.733775	0.998624	2.97137e-06	0.00223927	0.472506
1076.PREP	0.000671926	0.0189702	0.803593	0.126752	0.993415	0.0245421	0.0347584	0.667874	0.430547	0.262423	0.308948	0.0331805	0.991446	0.99245	0.004413	0.00725795	1
1084.DPYSL2	3.83788e-06	0.00038144	0.0514743	0.039383	0.797202	9.04538e-06	0.000258189	0.998928	0.464002	0.01749	0.202061	0.342713	0.0784154	0.457409	0.000159472	0.0043183	0.938971
1086.DPYSL2	0.000169418	0.00605839	0.214493	0.00412325	0.995076	0.00369992	0.00950641	0.604634	0.353188	0.578358	0.601903	0.00629376	1	0.999937	0.0056044	0.0155431	0.999978
1101.DPYSL2	0.000409832	0.01242	0.909806	0.999353	0.968282	0.0169192	0.0326983	0.989206	0.439105	0.12444	0.19819	0.880015	0.0553544	0.0917805	0.00155345	0.00379346	0.999997
1102.DPYSL2	0.000267121	0.00862828	0.177298	0.0331917	0.999926	0.0539865	0.00378348	0.908575	0.0929699	0.981902	0.417039	0.0154185	0.999223	0.960507	0.0249626	0.00149884	0.827295
1103.PCCA	1.82654e-05	0.00112829	0.126305	0.0628268	0.98753	0.000167151	0.000517019	0.992783	0.336529	0.0829441	0.155868	0.175479	0.344519	0.483561	0.000558342	0.00170676	0.999981
1110.DPYSL2	5.69776e-05	0.00291189	0.505551	0.145404	0.99997	0.000177	0.161361	0.929292	0.355592	0.0118558	0.944522	0.0859381	0.180431	1	6.21074e-05	0.0966906	0.162997
1115.DPYSL2	4.46175e-06	0.000404982	0.00157357	0.00471199	0.971742	6.8715e-05	0.000663838	1	0.00798836	0.75827	0.980829	0.0210098	0.789031	0.980987	0.000318962	0.00305352	0.992817
1220.DPYSL2	2.51471e-06	0.000263993	0.000401702	0.00029715	0.260428	9.02357e-06	0.000123529	0.994724	0.0849691	0.600503	0.954798	0.0456593	0.924186	0.99962	0.00211804	0.0210334	0.985741
1225.DPYSL2	1.72541e-05	0.00112829	0.161122	0.0200889	0.95788	0.00124096	6.61628e-05	0.840557	0.534233	0.2758	0.0221949	0.094838	0.953378	0.345455	0.0073376	0.000355822	0.79815
1286.DPYSL2	0.00104296	0.0259001	0.00721672	0.0357768	0.819086	0.0235239	0.00426148	0.999266	0.102633	0.999296	0.994454	0.300976	1	0.962971	0.241538	0.0543181	0.959677
1301.DPYSL2	1.00729e-06	0.00015049	0.41516	0.263656	0.965168	8.0242e-05	0.000773207	0.996924	0.0810303	0.0082195	0.0534752	0.0496504	0.0520939	0.204345	4.95386e-06	6.05425e-05	0.992676
1307.DPYSL2	0.00198259	0.0422008	0.77426	0.622802	0.688082	0.0463908	0.989708	0.998791	0.0612543	0.370827	0.996636	0.0462411	0.688957	0.972364	0.000741432	0.43589	0.350777
1340.DPYSL3	0.000270237	0.00862828	0.253316	0.889856	0.999999	0.00161984	0.0189443	0.908943	0.250802	0.213519	0.698198	0.905015	0.0414172	0.232877	0.00128963	0.0171655	0.975006
1396.TUBA1C	0.001385	0.032584	0.972091	0.967017	0.999968	0.0217895	0.0133064	0.999999	0.990181	0.0921565	0.0556684	0.986593	0.173061	0.108446	0.0248935	0.0151272	0.999153
1399.TUBA1A	0.000138624	0.00538825	0.981364	0.613805	0.989726	0.00212285	0.00228343	0.893229	1	0.00371164	0.00411012	0.885573	0.0667886	0.0562482	0.00468329	0.00492979	0.999566
1400.TUBA1A	0.000382521	0.0117922	0.689177	0.437866	0.984897	0.00577367	0.00162078	0.99368	0.958428	0.127383	0.0383824	0.778324	0.442052	0.182504	0.0211428	0.00578066	0.98501
1401.CORO1A	6.98519e-05	0.00320465	0.587732	0.0256019	0.975207	0.0171906	0.0074613	0.424565	0.167336	0.36848	0.186715	0.00319511	1	0.996791	0.00177975	0.000804829	0.996089
1449.TUBA1A	0.000679024	0.0189702	0.999395	0.99988	0.979671	0.0797934	0.00828237	1	0.9124	0.186915	0.0258552	0.950588	0.210846	0.0341707	0.0179951	0.00157326	0.927762
1461.TUBA1A	2.35268e-06	0.000262613	0.534628	0.211171	0.425982	2.81932e-05	2.68667e-05	0.967154	0.999964	0.0017285	0.00138357	0.988782	0.0305122	0.0218214	0.00280436	0.00219667	0.999692
1473.ATP6V1B2	0.00015069	0.00572532	0.118265	0.193606	0.999955	0.000630085	0.015978	1	0.143358	0.233034	0.864565	0.233591	0.296264	0.88274	0.000661453	0.0188436	0.913609
1482.TUBA1A	0.00120411	0.0290939	0.367252	0.48986	0.947397	0.000503065	0.467583	1	0.852414	0.0537496	1	0.912312	0.0823449	1	0.00337962	0.899008	0.0890522
1494.SYN2	0.000127023	0.00516175	0.677359	0.26928	0.95938	0.0095079	0.010723	0.952627	0.185721	0.19393	0.18985	0.0479614	0.751273	0.714897	0.000714136	0.000948598	0.999995
1527.TUBB4B	6.28266e-07	0.000102079	0.472043	0.550316	0.999219	1.21845e-06	0.0269571	1	0.652769	8.60381e-05	0.545513	0.720286	0.000311488	0.636021	1.5389e-06	0.0452714	0.0225771
1641.TUBB2A	0.000772543	0.0209289	0.999994	0.798106	0.870324	0.0210866	0.992467	0.812526	0.885742	0.00785028	0.9748	0.999936	0.000854227	0.460986	0.000856186	0.538979	0.0754897
1704.MAP2K2	4.52894e-06	0.000404982	0.064349	0.137529	0.214272	0.0446253	0.0298776	0.999994	8.36655e-05	0.999745	0.990836	0.000449568	0.99883	0.984167	6.99141e-05	6.08053e-05	0.999537
1713.MAP2K1	5.34701e-05	0.00289873	0.0276422	0.0823168	0.789547	0.0539765	0.0398262	0.999922	0.000585364	0.999975	0.999997	0.00327698	1	0.999565	0.00157103	0.00132595	0.999772
1815.NDRG2	1.36439e-05	0.0010132	0.851416	0.0548565	0.34404	0.0612947	0.371569	0.00270777	0.93923	0.0025866	0.0380378	0.000275802	0.999965	0.924461	0.000232916	0.00471341	0.960703
1851.PURA	2.79823e-05	0.0015645	0.0195914	0.150378	0.999904	0.00196295	0.00189482	0.984914	0.00754365	0.896294	0.823322	0.0809557	0.601764	0.516353	0.000674739	0.000700164	0.999931
1871.NDRG2	0.00013532	0.00537671	1	0.0865083	0.999869	0.00203121	0.844676	0.0588875	0.999553	0.000833523	0.821523	0.0385395	0.711221	0.588083	0.000588439	0.684671	0.042656
2082.TALDO1	8.63883e-05	0.00376788	0.0111944	0.0677087	0.156612	6.94834e-05	0.000518026	0.996707	0.82802	0.321209	0.667403	0.987733	0.196958	0.46436	0.03084	0.127247	0.996949
2191.PLCXD3	0.000231517	0.00796062	0.996366	0.997724	0.82409	0.00666149	0.200642	1	0.496954	0.0157669	0.373657	0.597056	0.0311426	0.454219	0.000164177	0.0129421	0.772292
2408.PAFAH1B2	0.000266836	0.00862828	0.0846368	0.996012	0.905643	0.0273862	0.0883003	0.28959	0.00487497	0.988521	0.99993	0.675657	0.115792	0.271597	0.00140501	0.0068856	0.999079
2512.SNAP25	5.74956e-07	0.000102079	0.999201	0.332812	0.890985	1.04715e-05	0.00297256	0.165647	0.681085	2.09978e-06	0.000815754	0.868789	0.00657077	0.356166	0.00010465	0.0272929	0.504111
2513.SNAP25	0.000634566	0.0186001	0.999941	0.837832	0.986526	0.0034926	0.0960817	0.710197	0.946901	0.00131876	0.0510069	0.988742	0.098843	0.675606	0.012407	0.256988	0.84415
2545.HMGB1	0.00170849	0.0377133	0.539661	0.354949	0.99962	0.0308589	0.00521763	0.996852	0.692047	0.562427	0.164091	0.479879	0.886342	0.447803	0.0469661	0.00776074	0.953059
2610.RAB3A	5.6423e-05	0.00291189	0.517822	0.393033	0.588909	0.0349428	2.55006e-05	0.999641	0.999968	0.639716	0.00130948	0.996393	0.845413	0.00456864	0.490309	0.000547171	0.0508888
2862.SRI	4.90378e-07	9.73467e-05	0.000174466	0.00079787	0.999601	0.000211811	0.000137828	0.999994	0.000234037	0.999995	0.994709	0.00114371	0.999875	0.989587	0.000288969	0.000187108	0.998645
2873.SLC25A10	2.8631e-07	6.3921e-05	2.02774e-05	4.69467e-05	0.767922	0.000975975	1.49281e-05	0.999962	0.000474664	0.820426	0.9889	0.000899712	0.777201	0.99861	0.0200042	0.000277021	0.527553
2893.STMN1	1.43532e-11	1.28736e-08	4.68154e-07	1.81143e-06	0.872728	2.41789e-07	1.8129e-06	0.999999	1.11011e-08	0.99408	0.999999	6.03787e-08	0.998526	1	6.92227e-09	6.04267e-08	0.998521
2896.STMN1	3.07977e-14	5.50704e-11	2.63834e-10	3.02444e-10	0.999998	4.16259e-10	3.45119e-08	0.963091	1.29181e-10	0.999966	0.822003	1.69901e-10	0.989123	0.430762	2.19033e-10	2.15134e-08	0.753175
2902.CFL1	0.00168323	0.0376201	0.0322229	0.0128838	0.984891	0.0319024	0.0456408	0.994497	0.105606	1	1	0.0430908	0.99469	0.995507	0.104653	0.138255	1
3031.MBP	1.57206e-05	0.00112094	0.782456	0.980034	0.999986	0.000345707	0.464617	0.442719	0.835533	1.07539e-05	0.0486205	0.952645	0.00871706	0.922269	0.000137547	0.347516	0.0620276
ANOVA p values, corrected q values and all Tukey posthoc pairwise comparison p values are reported.
