# Supplementary material for: Cytoskeletal Regulation Dominates Temperature-Sensitive Proteomic Changes of Hibernation in Forebrain of 13-Lined Ground Squirrels
Source: PLoS One. 2013 Aug 9;8(8):e71627. doi: 10.1371/journal.pone.0071627 (PMC3739743; doi:10.1371/journal.pone.0071627)
Supplement: Table S6 — Statistical summary for all unequivocally identified proteins (n = 54), which differed among the defined physiological states and the Fall Transition animals. (XLSX) [file pone.0071627.s006.xlsx]

## Sheet: Table S6
Table S6. Statistical summary for all unequivocally identified proteins (n=54), which differed among the defined physiological states and the Fall Transition animals.
Spot#.ID	ANOVA		Tukey HSD pairwise posthoc p values
	p	q	EAr-Ent	EAr-FT	EAr-IBA	EAr-LT	EAr-SA	EAr-SpC	Ent-FT	Ent-IBA	Ent-LT	Ent-SA	Ent-SpC	FT-IBA	FT-LT	FT-SA	FT-SpC	IBA-LT	IBA-SA	IBA-SpC	LT-SA	LT-SpC	SA-SpC
166.NEFH	1.66662e-05	0.000963213	0.991738	0.0421423	0.991479	0.977536	0.0721679	0.00161846	0.182313	1	0.672114	0.244481	0.00736694	0.331627	0.00169586	0.999986	0.451622	0.719692	0.37121	0.0188365	0.005831	8.17837e-05	0.7216
167.NEFH	3.3252e-07	4.25289e-05	0.750141	0.00287695	0.822361	0.860735	0.00337058	0.000913111	0.145544	1	0.0851035	0.108228	0.0324479	0.241982	1.39213e-05	0.997072	0.866946	0.150127	0.16782	0.0571612	4.01928e-05	1.20626e-05	0.995532
172.NEFH	9.20861e-06	0.000609907	0.72838	0.00119597	0.464612	0.999727	0.0014265	0.00115611	0.0821323	0.997566	0.893866	0.0595793	0.0433044	0.45248	0.00230619	0.995762	0.971505	0.653429	0.298448	0.222766	0.00272137	0.00217907	0.999961
177.NEFH	0.000142035	0.00529084	0.995307	0.833785	1	0.502833	0.220625	0.0759086	0.350853	0.993028	0.847199	0.0460801	0.0129255	0.90414	0.0137182	0.770254	0.386079	0.511858	0.307169	0.117795	0.00143674	0.000386111	0.995594
178.NEFH	2.69184e-08	6.87103e-06	0.00257058	8.34453e-07	0.0138541	0.869346	7.61597e-06	1.23146e-05	0.337632	0.999971	0.0553215	0.385384	0.366182	0.308514	3.15428e-05	0.999975	0.999694	0.175194	0.339342	0.320691	0.000204405	0.000291305	1
668.USP5	1.01903e-07	1.82376e-05	0.00027228	0.00367731	0.00108217	0.998215	0.00260369	0.000150943	0.753251	1	2.45738e-05	0.99707	0.996246	0.860319	0.000295532	0.987047	0.435048	0.000139653	0.998897	0.996286	0.000317953	1.7098e-05	0.918433
686.HSPA4L	0.00222735	0.0459025	0.998527	0.520397	1	0.818206	0.968086	0.117615	0.168734	0.996636	0.973004	0.764984	0.0299434	0.668024	0.0160221	0.983792	0.820453	0.797762	0.986765	0.182696	0.26343	0.00322377	0.521735
788.DNM1	0.000460462	0.0130683	0.656022	0.0126233	0.534007	1	0.00943841	0.11379	0.486658	0.999451	0.535708	0.261566	0.857748	0.92266	0.00515075	0.978505	0.999932	0.435429	0.670036	0.990977	0.00483769	0.0723376	0.958998
967.DNM1L	8.07481e-05	0.00343551	0.911724	0.34713	0.852328	0.863578	0.00269639	0.222455	0.966962	0.999976	0.184893	0.0399869	0.79634	0.997893	0.00949603	0.131109	0.990436	0.173242	0.127192	0.934016	3.18502e-05	0.0107598	0.699499
1011.DPYSL2	1.60049e-05	0.0009536	0.232725	0.00335038	0.0539535	0.846689	3.26341e-05	0.00110206	0.728886	0.968798	0.917661	0.0223527	0.24092	0.999804	0.103248	0.244525	0.875917	0.470246	0.287634	0.827374	0.00102135	0.024323	0.976889
1073.DLG4	4.41134e-06	0.000315403	0.685212	0.00212755	0.0451841	0.990697	0.00054777	0.0994671	0.436452	0.779326	0.281987	0.130593	0.918355	0.999973	0.000101653	0.91455	0.994886	0.00695146	0.917857	0.999905	3.80877e-05	0.0179506	0.761703
1076.PREP	0.0010525	0.0250916	0.893132	0.166967	0.198602	0.99839	0.042622	0.0595564	0.851747	0.789368	0.566623	0.376417	0.432019	0.999615	0.0306806	0.92483	0.940717	0.0569679	0.997787	0.998098	0.00779973	0.0128596	1
1084.DPYSL2	0.000210737	0.00685087	0.236768	0.0575335	0.199853	0.951977	0.000280356	0.0049239	0.999506	0.999941	0.781984	0.116996	0.524326	1	0.411394	0.142827	0.648084	0.682934	0.306556	0.777251	0.00331642	0.0436107	0.990689
1103.PCCA	2.33333e-05	0.00126212	0.233552	0.00236537	0.129158	0.997139	0.000448096	0.00140434	0.651264	0.998535	0.507787	0.163971	0.277654	0.968621	0.0088985	0.855646	0.942919	0.305678	0.516745	0.659673	0.00151655	0.0045704	0.999999
1110.DPYSL2	0.000407411	0.0117492	0.714175	0.451777	0.300718	0.999998	0.000789118	0.325129	0.999975	0.97933	0.569937	0.0386431	0.984821	0.992143	0.291893	0.0285106	0.99492	0.200534	0.353201	1	0.00028133	0.219925	0.327582
1115.DPYSL2	5.4654e-07	6.52024e-05	0.00159462	3.23908e-05	0.00525637	0.988124	4.78268e-05	0.000615191	0.984723	1	0.00926138	0.835507	0.992581	0.987062	0.000215323	0.990208	1	0.0257578	0.861047	0.992655	0.000271582	0.00328745	0.997737
1212.DPYSL2	7.19972e-09	2.57472e-06	0.000228341	3.97585e-07	4.59966e-05	0.100404	2.62667e-08	1.95023e-06	0.755157	0.96392	0.283054	0.0488967	0.462836	0.999945	0.00409845	0.399484	0.981521	0.0619263	0.461398	0.964745	8.52053e-05	0.0042385	0.956883
1220.DPYSL2	1.33218e-07	1.9817e-05	0.000157593	2.00722e-06	0.000109953	0.26799	1.59299e-06	3.83553e-05	0.981778	0.997922	0.0783592	0.639724	0.97285	1	0.0034768	0.930574	0.999981	0.0390116	0.949679	0.999911	0.00112768	0.0161628	0.993166
1225.DPYSL2	3.78684e-05	0.00183149	0.279891	0.00805814	0.0451587	0.986788	0.00315363	0.000159288	0.836109	0.928789	0.70153	0.430784	0.0494767	1	0.0511611	0.95897	0.302543	0.179371	0.985006	0.511973	0.0176488	0.000901616	0.903243
1286.DPYSL2	0.000877951	0.0221095	0.00584396	0.115121	0.0346579	0.868808	0.0218443	0.00322268	0.623321	0.999825	0.10856	0.999834	0.998015	0.916577	0.793467	0.881552	0.366831	0.334571	1	0.980556	0.267055	0.0546728	0.978458
1301.DPYSL2	1.18159e-07	1.91804e-05	0.526586	0.000794462	0.35393	0.986311	8.28318e-05	0.000986583	0.136513	0.999281	0.117546	0.0119143	0.0784896	0.507869	2.14865e-05	0.719974	0.980645	0.0729807	0.0765028	0.280911	3.56501e-06	6.05449e-05	0.997947
1340.DPYSL3	0.000156208	0.00544914	0.266948	0.405234	0.923682	1	0.000899683	0.0152563	0.997862	0.939206	0.264141	0.222541	0.746369	0.993886	0.401781	0.0392935	0.353198	0.936058	0.0368084	0.244127	0.000689269	0.0136426	0.987064
1396.TUBA1C	3.35145e-06	0.000272264	0.98512	0.000227825	0.981826	0.999996	0.0176215	0.0100551	0.00176231	1	0.995743	0.0885269	0.050611	0.00915366	0.000204549	0.965658	0.999277	0.993817	0.176271	0.105892	0.0204898	0.0116388	0.999775
1399.TUBA1A	6.74499e-07	7.53195e-05	0.995406	5.42604e-05	0.7729	0.997794	0.00416666	0.00450009	4.5909e-05	0.958825	1	0.00748142	0.00831538	0.00564065	9.50006e-05	0.983463	0.99967	0.954989	0.127084	0.108589	0.00951494	0.0100307	0.999953
1400.TUBA1A	2.71069e-05	0.00138442	0.731082	0.0016595	0.463466	0.992655	0.00361277	0.000816081	0.104606	0.997412	0.975357	0.122396	0.0318891	0.517595	0.00897716	0.99978	0.916547	0.819493	0.46806	0.181751	0.016163	0.00361786	0.992721
1449.TUBA1A	0.000150926	0.00539715	0.999903	0.0372843	0.999986	0.993167	0.117062	0.0118294	0.128418	1	0.958773	0.262184	0.038243	0.166095	0.00502854	1	0.924619	0.979696	0.292814	0.0506643	0.0264327	0.00200861	0.967544
1454.TUBA1A	0.00129182	0.0288722	1	0.0171639	1	0.998854	0.232844	0.234325	0.0083567	1	0.9996	0.179459	0.194485	0.0182819	0.0228172	0.820358	0.953048	0.999158	0.243446	0.244033	0.355007	0.355486	0.999987
1461.TUBA1A	3.52259e-10	2.09792e-07	0.533245	2.2491e-08	0.184567	0.413545	3.42077e-06	3.21967e-06	6.26098e-06	0.97829	0.999994	0.000569757	0.000433451	0.000956997	1.30279e-05	0.996897	0.999995	0.993929	0.018632	0.0124518	0.001031	0.000764488	0.999917
1473.ATP6V1B2	3.62721e-06	0.000282193	0.0900062	0.000302412	0.161712	0.999991	0.000149098	0.00801906	0.5497	1	0.113212	0.201254	0.882618	0.640645	0.000299781	0.947572	0.99996	0.20182	0.266712	0.900661	0.000158391	0.00980415	0.930373
1482.TUBA1A	0.000128578	0.00499777	0.407426	0.00293493	0.541778	0.970148	0.00027151	0.517739	0.446973	1	0.896762	0.0535301	1	0.542505	0.0302416	0.718961	0.570004	0.944809	0.0850035	1	0.00243649	0.934589	0.0924835
1494.SYN2	5.38873e-05	0.00240933	0.744991	0.0773542	0.309229	0.979276	0.00880436	0.0100539	0.842099	0.975048	0.212271	0.221864	0.217097	0.99999	0.00392759	0.782907	0.75033	0.0512668	0.814168	0.780621	0.000478522	0.000661694	1
1527.TUBB4B	9.03935e-10	4.04088e-07	0.633828	4.32178e-07	0.70728	0.999893	1.77593e-06	0.0552667	7.8977e-05	1	0.79415	0.000181144	0.702952	0.00050345	4.68632e-07	0.997396	0.0601104	0.845722	0.000691879	0.780657	2.30453e-06	0.0887942	0.0468926
1641.TUBB2A	1.28743e-05	0.000823757	0.999999	0.102772	0.832261	0.90041	0.0144561	0.996636	0.0329411	0.846244	0.914246	0.00451519	0.985771	0.00176778	0.00171507	0.781086	0.372061	0.999989	0.00031664	0.476844	0.00031752	0.562122	0.0634042
1644.EEF1G	0.0012149	0.0278493	0.0763339	0.0354935	0.683083	0.999958	0.200107	0.0424875	1	0.918301	0.0282724	0.999789	0.998727	0.881692	0.00966467	0.999666	0.99759	0.48077	0.988507	0.743591	0.0931476	0.0162959	0.981657
1704.MAP2K2	4.01354e-06	0.000298745	0.0885381	0.551482	0.185875	0.282917	0.0614533	0.0409864	0.777026	1	7.38542e-05	0.999962	0.997161	0.909114	0.000854306	0.637288	0.478633	0.000477992	0.999763	0.994491	6.0358e-05	5.15787e-05	0.999923
1711.GAP43	0.00174521	0.0380542	0.934374	0.70945	0.999907	0.33556	0.922894	0.287502	0.999693	0.992757	0.0257159	1	0.836549	0.924031	0.00271333	0.999955	0.921769	0.230433	0.989353	0.516961	0.0293355	0.00138502	0.887645
1713.MAP2K1	2.40135e-05	0.00126212	0.0239286	0.467427	0.080324	0.836435	0.0504462	0.0359894	0.473543	0.999987	0.000283833	0.999997	1	0.757591	0.0141939	0.660944	0.519889	0.00211066	1	0.999901	0.00090035	0.000738992	0.999954
1815.NDRG2	8.85076e-05	0.00365727	0.973887	0.129769	0.283077	0.717213	0.301558	0.740404	0.00700031	0.0409015	0.99229	0.0396079	0.228634	1	0.000693632	1	0.983219	0.00760423	0.999999	0.989692	0.00667415	0.0600161	0.995651
1851.PURA	0.000112784	0.00448128	0.0470583	0.331181	0.273356	0.999992	0.00544542	0.0052625	0.814788	0.996453	0.0195748	0.960578	0.921597	0.997527	0.175689	0.239347	0.207254	0.163489	0.766801	0.693469	0.00191485	0.00198626	0.999995
1871.NDRG2	0.00063489	0.016943	1	0.101313	0.298046	0.999995	0.0195009	0.963498	0.0523026	0.232424	0.999977	0.00944776	0.95569	0.999999	0.0383604	0.875688	0.631004	0.174926	0.911327	0.847136	0.00707083	0.898849	0.187409
2082.TALDO1	4.13243e-05	0.00193929	0.00984032	0.00105134	0.0707403	0.172337	2.85448e-05	0.000299014	0.999796	0.998955	0.877949	0.360624	0.729383	0.977138	0.59018	0.421957	0.823361	0.994924	0.218796	0.519049	0.030134	0.138555	0.999047
2191.PLCXD3	0.000290808	0.00912219	0.99921	0.405548	0.999551	0.906501	0.0116166	0.296845	0.677468	1	0.632423	0.0273354	0.503605	0.774717	0.0181137	0.3247	0.995305	0.72682	0.0529879	0.589375	0.000245749	0.0225055	0.870024
2281.PSMA3	0.00213626	0.0454542	0.871871	0.234301	0.999996	0.98814	0.00862393	0.126164	0.940895	0.812088	0.99851	0.133285	0.682787	0.207628	0.671041	0.445251	0.980358	0.969684	0.00841201	0.110556	0.043174	0.389319	0.970235
2408.PAFAH1B2	1.93306e-05	0.00107839	0.0588373	0.0328621	0.998133	0.921654	0.0149434	0.0619256	1	0.256082	0.00179318	0.993434	0.999985	0.200135	0.00049084	0.977416	0.999825	0.67867	0.0858417	0.237413	0.000383361	0.0027461	0.999675
2512.SNAP25	2.49745e-07	3.43846e-05	0.99998	3.71149e-05	0.781871	0.989152	0.00175538	0.0810502	5.83694e-06	0.61164	0.945314	0.000504871	0.0366496	0.0143952	0.000236163	0.99751	0.47969	0.985877	0.128105	0.798559	0.009338	0.273239	0.881406
2513.SNAP25	0.000732516	0.0189817	1	0.00694715	0.992931	0.999776	0.244104	0.70109	0.00262306	0.981716	0.998607	0.164774	0.596169	0.0921158	0.0133214	0.915861	0.539016	0.999822	0.705825	0.977676	0.386561	0.859833	0.993353
2545.HMGB1	0.000471872	0.0131829	0.558579	0.028876	0.355947	0.999903	0.0220543	0.00272005	0.804215	0.998787	0.721694	0.583327	0.150671	0.992082	0.0479883	0.995249	0.667065	0.493215	0.913268	0.457995	0.0359323	0.00435593	0.969542
2610.RAB3A	0.000158476	0.00544914	0.680677	0.0930122	0.556431	0.744079	0.0706019	4.62132e-05	0.930458	0.999959	0.999998	0.786261	0.00292617	0.991801	0.832702	0.997481	0.0101707	0.999334	0.929901	0.0101777	0.654738	0.00119923	0.0994214
2862.SRI	7.25289e-08	1.44033e-05	7.19117e-05	0.00068139	0.000429112	0.999912	9.04475e-05	5.43909e-05	0.807184	0.999999	0.000101758	1	0.998054	0.928326	0.00101448	0.767327	0.537081	0.000652577	0.999978	0.995615	0.000130476	7.81163e-05	0.999621
2873.SLC25A10	4.5091e-08	1.00798e-05	6.27069e-06	0.000129201	1.70639e-05	0.822941	0.000597066	4.34465e-06	0.613968	0.999995	0.000259079	0.86999	0.995432	0.594558	0.00704585	0.999984	0.308024	0.000543545	0.831432	0.999623	0.0182613	0.000138287	0.583535
2893.STMN1	7.85269e-12	7.0179e-09	2.38271e-06	8.87003e-07	9.89731e-06	0.95879	1.17611e-06	9.9057e-06	0.999398	1	4.01205e-08	0.999132	1	0.998941	7.9444e-09	0.964312	0.998945	2.61324e-07	0.999841	1	2.36245e-08	2.61551e-07	0.99984
2896.STMN1	3.58609e-15	6.41892e-12	5.31471e-10	3.40291e-10	6.23013e-10	1	9.02837e-10	1.34952e-07	0.967671	0.991509	2.30946e-10	0.999998	0.93506	0.685647	1.13595e-10	0.93824	0.999833	3.18129e-10	0.998146	0.659195	4.2788e-10	7.99513e-08	0.898779
2902.CFL1	0.00115843	0.0268997	0.0977795	0.00258235	0.0456752	0.997214	0.0969882	0.129407	0.949901	0.999197	0.248133	1	1	0.999463	0.00930971	0.950874	0.962438	0.1236	0.999232	0.999374	0.246447	0.303175	1
3031.MBP	0.000148405	0.00539715	0.920416	0.854792	0.996395	1	0.00199	0.704489	0.163648	0.685055	0.945618	6.60956e-05	0.146068	0.999379	0.740217	0.0115691	0.997225	0.989293	0.036014	0.979765	0.000827327	0.591993	0.176215
Protein spots are presented if they differed significantly after multiple test correction in the one-way ANOVA. ANOVA p values, corrected q values and all Tukey posthoc pairwise comparison p values are reported.
