# Supplementary material for: Cytoskeletal Regulation Dominates Temperature-Sensitive Proteomic Changes of Hibernation in Forebrain of 13-Lined Ground Squirrels
Source: PLoS One. 2013 Aug 9;8(8):e71627. doi: 10.1371/journal.pone.0071627 (PMC3739743; doi:10.1371/journal.pone.0071627)
Supplement: Table S7 — Data summary for all unequivocally identified proteins (n = 62), which differed significantly for either one-way analysis after multiple ANOVA test correction. (XLSX) [file pone.0071627.s007.xlsx]

## Sheet: Table S7
Table S7. Data summary for all unequivocally identified proteins (n=62), which differed significantly for either one-way analyses after multiple ANOVA test correction.
Spot#.ID	Mean Normalized Spot Abundance							Pairwise Fold Changes for all States
	EAr	Ent	FT	IBA	LT	SA	SpC	EAr vs Ent	EAr vs FT	EAr vs IBA	EAr vs LT	EAr vs SA	EAr vs SpC	Ent vs EAr	Ent vs FT	Ent vs IBA	Ent vs LT	Ent vs SA	Ent vs SpC	FT vs EAr	FT vs Ent	FT vs IBA	FT vs LT	FT vs SA	FT vs SpC	IBA vs EAr	IBA vs Ent	IBA vs FT	IBA vs LT	IBA vs SA	IBA vs SpC	LT vs EAr	LT vs Ent	LT vs FT	LT vs IBA	LT vs SA	LT vs SpC	SA vs EAr	SA vs Ent	SA vs FT	SA vs IBA	SA vs LT	SA vs SpC	SpC vs EAr	SpC vs Ent	SpC vs FT	SpC vs IBA	SpC vs LT	SpC vs SA
166.NEFH	1.39743	1.27867	0.915702	1.26742	1.54153	0.880635	0.597764	1.09287	1.52607	1.10257	0.906522	1.58684	2.33776	0.915021	1.39639	1.00888	0.829486	1.45199	2.1391	0.655277	0.716134	0.72249	0.594023	1.03982	1.53188	0.90697	0.991202	1.3841	0.822188	1.43922	2.12028	1.10312	1.20557	1.68344	1.21627	1.75047	2.57882	0.630183	0.688709	0.961705	0.694822	0.571275	1.47322	0.42776	0.467487	0.652793	0.471637	0.387774	0.678788
167.NEFH	1.53082	1.23737	0.795107	1.24026	1.78161	0.692323	0.557878	1.23716	1.9253	1.23428	0.859237	2.21114	2.74401	0.808304	1.55623	0.997673	0.694525	1.78727	2.21799	0.519399	0.642579	0.641083	0.446287	1.14846	1.42524	0.810189	1.00233	1.55986	0.696145	1.79144	2.22317	1.16382	1.43983	2.24071	1.43648	2.57337	3.19354	0.452256	0.559512	0.87073	0.55821	0.388595	1.241	0.36443	0.450858	0.701638	0.449809	0.313132	0.805805
172.NEFH	1.51753	1.26173	0.847688	1.16273	1.45351	0.754193	0.704274	1.20274	1.7902	1.30514	1.04405	2.01213	2.15475	0.831436	1.48844	1.08514	0.868059	1.67296	1.79154	0.558596	0.671845	0.729048	0.583201	1.12397	1.20363	0.766199	0.921538	1.37165	0.799949	1.54169	1.65097	0.95781	1.152	1.71467	1.25008	1.92724	2.06384	0.496986	0.597745	0.889706	0.648638	0.518878	1.07088	0.464091	0.55818	0.830817	0.605705	0.484533	0.933811
177.NEFH	1.17603	1.27782	0.98347	1.16253	1.47927	0.773227	0.663709	0.920338	1.1958	1.01161	0.795009	1.52094	1.77191	1.08656	1.2993	1.09917	0.863823	1.65259	1.92528	0.836262	0.769644	0.845972	0.664836	1.2719	1.48178	0.988522	0.909774	1.18207	0.785884	1.50348	1.75157	1.25785	1.15764	1.50413	1.27245	1.91311	2.22879	0.657489	0.605112	0.786223	0.665123	0.52271	1.16501	0.564364	0.519405	0.674865	0.570917	0.448675	0.858362
178.NEFH	1.78344	1.13001	0.841679	1.17271	1.5882	0.806147	0.783588	1.57825	2.1189	1.52078	1.12293	2.2123	2.27599	0.633614	1.34257	0.963589	0.711501	1.40174	1.4421	0.471942	0.744843	0.717722	0.529957	1.04408	1.07413	0.657556	1.03779	1.3933	0.738387	1.45471	1.49659	0.89053	1.40548	1.88695	1.3543	1.97012	2.02683	0.452019	0.713399	0.957784	0.687423	0.507584	1.02879	0.43937	0.693435	0.930982	0.668186	0.49338	0.972016
668.USP5	1.18679	0.898143	0.972457	0.901064	1.2179	0.932149	0.860702	1.32138	1.2204	1.3171	0.974457	1.27318	1.37886	0.756783	0.923581	0.996758	0.737453	0.963518	1.0435	0.819401	1.08274	1.07923	0.798471	1.04324	1.12984	0.759245	1.00325	0.926586	0.739851	0.966652	1.04689	1.02621	1.35602	1.25239	1.35162	1.30655	1.41501	0.785437	1.03786	0.958551	1.0345	0.765375	1.08301	0.725235	0.958314	0.88508	0.955206	0.706711	0.923352
686.HSPA4L	0.997422	1.01545	0.938808	0.99344	1.04531	0.96405	0.893145	0.982251	1.06243	1.00401	0.95419	1.03462	1.11675	1.01807	1.08163	1.02215	0.971433	1.05331	1.13693	0.941234	0.924528	0.945007	0.898116	0.973817	1.05113	0.996008	0.978329	1.05819	0.950381	1.03049	1.1123	1.04801	1.02941	1.11344	1.05221	1.08429	1.17037	0.966541	0.949385	1.02689	0.970415	0.922264	1.07939	0.895453	0.879559	0.95136	0.899042	0.854432	0.926451
788.DNM1	0.810078	0.888312	0.966011	0.911399	0.804532	1.00445	0.952341	0.911929	0.838581	0.888829	1.00689	0.806492	0.850618	1.09658	0.919568	0.974669	1.10414	0.88438	0.932768	1.19249	1.08747	1.05992	1.20071	0.961735	1.01435	1.12508	1.02599	0.943467	1.13283	0.907365	0.95701	0.993154	0.905686	0.83284	0.882744	0.800971	0.844795	1.23994	1.13074	1.03979	1.10209	1.24848	1.05471	1.17562	1.07208	0.985849	1.04492	1.18372	0.948125
915.ACO2	1.01769	0.942423	0.896237	0.804427	1.0564	0.789506	0.786429	1.07987	1.13552	1.26511	0.963361	1.28902	1.29407	0.926039	1.05153	1.17154	0.892109	1.19369	1.19836	0.880656	0.950993	1.11413	0.84839	1.13519	1.13963	0.790442	0.853574	0.897561	0.761481	1.0189	1.02289	1.03803	1.12094	1.1787	1.31323	1.33805	1.34328	0.775781	0.837741	0.880912	0.981452	0.747357	1.00391	0.772757	0.834476	0.877479	0.977626	0.744444	0.996102
919.GFM1	1.13156	0.882207	1.0907	0.869798	1.12365	0.989222	0.819449	1.28264	1.03746	1.30094	1.00704	1.14388	1.38087	0.779641	0.808842	1.01427	0.785126	0.891819	1.07658	0.963897	1.23634	1.25397	0.970679	1.10259	1.33102	0.768675	0.985935	0.797466	0.774083	0.879275	1.06144	0.993013	1.27368	1.03021	1.29185	1.13589	1.37123	0.874214	1.1213	0.906958	1.1373	0.880365	1.20718	0.72418	0.928864	0.751304	0.942115	0.729275	0.828378
967.DNM1L	0.791611	0.875257	0.933039	0.894673	0.698786	1.10935	0.983712	0.904433	0.848422	0.884805	1.13284	0.713579	0.804719	1.10566	0.93807	0.978298	1.25254	0.788979	0.889749	1.17866	1.06602	1.04288	1.33523	0.841066	0.948489	1.13019	1.02218	0.95888	1.28032	0.806482	0.909487	0.882739	0.798378	0.748935	0.781052	0.629904	0.710357	1.40139	1.26746	1.18897	1.23995	1.58754	1.12772	1.24267	1.12391	1.05431	1.09952	1.40774	0.886743
1011.DPYSL2	1.1334	1.06298	1.02443	1.03464	1.09486	0.961873	0.989459	1.06625	1.10637	1.09546	1.0352	1.17833	1.14548	0.937867	1.03763	1.0274	0.970879	1.10511	1.0743	0.903857	0.963738	0.99014	0.935672	1.06504	1.03535	0.912858	0.973335	1.00996	0.94499	1.07565	1.04566	0.965998	1.02999	1.06875	1.05821	1.13826	1.10653	0.84866	0.904884	0.938932	0.929674	0.878532	0.972121	0.872999	0.930835	0.965859	0.956336	0.903728	1.02868
1034.LDHB	1.00394	1.06765	0.928058	0.878663	1.04086	0.862273	0.837305	0.940325	1.08176	1.14257	0.964521	1.16429	1.19901	1.06346	1.15041	1.21508	1.02573	1.23818	1.2751	0.92442	0.869255	1.05622	0.891623	1.07629	1.10839	0.875219	0.82299	0.946776	0.844167	1.01901	1.04939	1.03678	0.974914	1.12155	1.1846	1.20712	1.24311	0.858893	0.807639	0.929116	0.981347	0.828421	1.02982	0.834023	0.784252	0.902212	0.952931	0.804433	0.971044
1073.DLG4	0.853044	1.0002	1.16641	1.14509	0.796176	1.24825	1.11305	0.852874	0.731344	0.744955	1.07143	0.683391	0.766405	1.17251	0.857506	0.873465	1.25625	0.80128	0.898615	1.36735	1.16617	1.01861	1.46501	0.934431	1.04794	1.34236	1.14487	0.981729	1.43824	0.917358	1.02879	0.933335	0.796017	0.682589	0.695293	0.637833	0.715312	1.46329	1.248	1.07017	1.09009	1.56781	1.12147	1.30479	1.11282	0.954253	0.972013	1.39799	0.891684
1076.PREP	0.988811	0.907431	0.832049	0.805592	1.02437	0.764627	0.763955	1.08968	1.1884	1.22743	0.96529	1.29319	1.29433	0.9177	1.0906	1.12642	0.885846	1.18676	1.18781	0.841464	0.916928	1.03284	0.812257	1.08818	1.08913	0.814708	0.887772	0.968203	0.786429	1.05357	1.0545	1.03596	1.12886	1.23114	1.27157	1.33969	1.34087	0.77328	0.842628	0.918969	0.94915	0.746439	1.00088	0.7726	0.841887	0.918161	0.948315	0.745783	0.999121
1084.DPYSL2	1.13442	0.985406	0.962677	0.965979	1.07181	0.814008	0.863126	1.15122	1.1784	1.17437	1.05841	1.39362	1.31431	0.868646	1.02361	1.02011	0.919384	1.21056	1.14167	0.84861	0.976934	0.996582	0.898178	1.18264	1.11534	0.851521	0.980285	1.00343	0.901259	1.1867	1.11916	0.944813	1.08768	1.11336	1.10956	1.31671	1.24178	0.717556	0.826063	0.845566	0.842676	0.759469	0.943092	0.760855	0.875909	0.896589	0.893524	0.805297	1.06034
1086.DPYSL2	1.10167	0.965837	0.973795	0.873242	1.07575	0.870773	0.86012	1.14064	1.13132	1.26159	1.02409	1.26517	1.28083	0.876702	0.991828	1.10604	0.897824	1.10917	1.12291	0.883926	1.00824	1.11515	0.905221	1.11831	1.13216	0.792652	0.904129	0.896741	0.811749	1.00284	1.01526	0.976475	1.1138	1.1047	1.23191	1.2354	1.2507	0.790411	0.901573	0.894205	0.997172	0.809453	1.01238	0.780742	0.890544	0.883266	0.984974	0.799551	0.987767
1101.DPYSL2	0.974016	0.937417	0.91412	0.96073	1.0023	0.842942	0.847246	1.03904	1.06552	1.01383	0.971777	1.1555	1.14963	0.962425	1.02549	0.975734	0.935262	1.11208	1.10643	0.938507	0.975148	0.951485	0.912019	1.08444	1.07893	0.98636	1.02487	1.05099	0.958522	1.13973	1.13394	1.02904	1.06922	1.09647	1.04327	1.18905	1.18301	0.86543	0.899218	0.922135	0.877398	0.841005	0.99492	0.869848	0.903809	0.926843	0.881877	0.845299	1.00511
1102.DPYSL2	0.997651	0.904324	0.951282	0.863263	1.00597	0.877918	0.827287	1.1032	1.04874	1.15567	0.991727	1.13638	1.20593	0.906453	0.950637	1.04756	0.898954	1.03008	1.09312	0.953522	1.05193	1.10196	0.945633	1.08357	1.14988	0.865296	0.954596	0.907474	0.858137	0.983308	1.04349	1.00834	1.1124	1.05749	1.16531	1.14586	1.21599	0.879985	0.9708	0.922879	1.01698	0.872705	1.0612	0.829235	0.914813	0.869655	0.958325	0.822375	0.942329
1103.PCCA	0.795899	0.948356	1.0388	0.982903	0.83291	1.1127	1.1022	0.839241	0.766174	0.809742	0.955564	0.715284	0.722099	1.19155	0.912937	0.964851	1.13861	0.852299	0.860419	1.30519	1.09537	1.05687	1.24719	0.93358	0.942474	1.23496	1.03643	0.946194	1.18008	0.883348	0.891763	1.0465	0.878267	0.801802	0.847397	0.748547	0.755678	1.39805	1.1733	1.07115	1.13206	1.33592	1.00953	1.38485	1.16222	1.06104	1.12137	1.32332	0.990563
1110.DPYSL2	0.821882	0.939866	0.956357	1.00704	0.809771	1.18391	1.00309	0.874468	0.859388	0.816135	1.01496	0.694209	0.81935	1.14355	0.982756	0.933294	1.16066	0.793865	0.93697	1.16362	1.01755	0.94967	1.18102	0.807795	0.953411	1.22529	1.07147	1.053	1.24361	0.850605	1.00394	0.985264	0.861581	0.846724	0.804108	0.683979	0.807276	1.44049	1.25966	1.23794	1.17563	1.46203	1.18026	1.22048	1.06727	1.04887	0.996077	1.23873	0.847268
1115.DPYSL2	0.835357	0.999233	1.02467	0.997102	0.863702	1.04923	1.02652	0.835998	0.815244	0.837785	0.967182	0.796165	0.813774	1.19618	0.975175	1.00214	1.15692	0.952354	0.973417	1.22663	1.02546	1.02765	1.18637	0.976598	0.998197	1.19362	0.997867	0.973095	1.15445	0.950322	0.97134	1.03393	0.864364	0.842906	0.866212	0.823181	0.841387	1.25602	1.05003	1.02396	1.05227	1.2148	1.02212	1.22884	1.02731	1.00181	1.02951	1.18851	0.978362
1212.DPYSL2	1.20118	0.950392	0.886694	0.900655	1.06023	0.793803	0.847191	1.26388	1.35467	1.33367	1.13294	1.51319	1.41784	0.791216	1.07184	1.05522	0.8964	1.19726	1.12182	0.738187	0.932977	0.984499	0.836321	1.11702	1.04663	0.74981	0.947668	1.01575	0.84949	1.13461	1.06311	0.882659	1.11557	1.19571	1.17718	1.33563	1.25147	0.660854	0.835238	0.895239	0.881362	0.748708	0.936983	0.705299	0.891412	0.955449	0.940638	0.799062	1.06725
1220.DPYSL2	1.13753	0.931685	0.903459	0.908508	1.04457	0.864267	0.894058	1.22094	1.25908	1.25209	1.089	1.31618	1.27232	0.819042	1.03124	1.02551	0.891933	1.07801	1.04209	0.794228	0.969705	0.994442	0.864912	1.04535	1.01052	0.798667	0.975124	1.00559	0.869745	1.05119	1.01616	0.918277	1.12116	1.15619	1.14976	1.20862	1.16835	0.759775	0.927639	0.95662	0.951303	0.827391	0.966679	0.785964	0.959614	0.989594	0.984094	0.855911	1.03447
1225.DPYSL2	1.09074	0.966572	0.904763	0.904237	1.04885	0.857519	0.788377	1.12846	1.20555	1.20625	1.03993	1.27197	1.38352	0.886163	1.06832	1.06894	0.921551	1.12717	1.22603	0.829496	0.936053	1.00058	0.862621	1.05509	1.14763	0.829014	0.935509	0.999419	0.862119	1.05448	1.14696	0.9616	1.08513	1.15926	1.15993	1.22313	1.3304	0.786183	0.887176	0.947784	0.948335	0.817578	1.0877	0.722793	0.815643	0.871364	0.87187	0.751656	0.91937
1286.DPYSL2	1.09211	0.899145	0.970702	0.917525	1.03023	0.91646	0.871038	1.21461	1.12507	1.19028	1.06007	1.19166	1.2538	0.823309	0.926284	0.979968	0.872763	0.981107	1.03227	0.88883	1.07958	1.05796	0.94222	1.05919	1.11442	0.840139	1.02044	0.945219	0.890604	1.00116	1.05337	0.943337	1.14579	1.06132	1.12283	1.12414	1.18276	0.839163	1.01926	0.944121	0.998838	0.889569	1.05215	0.797573	0.96874	0.897329	0.949334	0.845481	0.950438
1301.DPYSL2	0.859378	0.927539	1.01135	0.945099	0.830823	1.06245	1.04058	0.926514	0.849732	0.9093	1.03437	0.808862	0.825862	1.07931	0.917128	0.98142	1.11641	0.873017	0.891365	1.17684	1.09036	1.0701	1.21729	0.951903	0.971908	1.09975	1.01893	0.934491	1.13755	0.889544	0.908239	0.966772	0.895728	0.821497	0.879086	0.781986	0.79842	1.2363	1.14545	1.05053	1.12417	1.2788	1.02102	1.21086	1.12188	1.0289	1.10103	1.25247	0.979416
1307.DPYSL2	0.718762	0.805152	0.777794	0.830342	0.619202	0.929802	0.768349	0.892703	0.924103	0.865621	1.16079	0.773026	0.935462	1.12019	1.03517	0.969663	1.30031	0.865939	1.0479	1.08213	0.966021	0.936715	1.25612	0.836516	1.01229	1.15524	1.03129	1.06756	1.34099	0.893031	1.08068	0.861485	0.76905	0.796101	0.74572	0.665951	0.805887	1.29362	1.15482	1.19544	1.11978	1.50161	1.21013	1.06899	0.954291	0.987857	0.92534	1.24087	0.826358
1340.DPYSL3	0.818046	0.979533	0.946697	0.902184	0.823972	1.14814	1.0898	0.835139	0.864105	0.90674	0.992808	0.712495	0.75064	1.19741	1.03468	1.08573	1.18879	0.853145	0.89882	1.15727	0.966479	1.04934	1.14894	0.824547	0.868691	1.10285	0.921035	0.95298	1.09492	0.785777	0.827845	1.00724	0.841189	0.870365	0.913308	0.717657	0.756078	1.40352	1.17213	1.21279	1.27263	1.39342	1.05354	1.3322	1.11257	1.15116	1.20796	1.32261	0.949183
1396.TUBA1C	0.759672	0.804965	1.01765	0.810934	0.77058	0.969539	0.992711	0.943733	0.746497	0.936787	0.985844	0.78354	0.76525	1.05962	0.791005	0.99264	1.04462	0.830256	0.810876	1.33959	1.26422	1.25491	1.32063	1.04962	1.02512	1.06748	1.00741	0.796869	1.05237	0.836412	0.816888	1.01436	0.957284	0.757216	0.950238	0.794791	0.776238	1.27626	1.20445	0.952724	1.19558	1.25819	0.976658	1.30676	1.23323	0.975494	1.22416	1.28826	1.0239
1399.TUBA1A	0.6952	0.736197	1.04311	0.799129	0.732479	0.995196	1.01694	0.944312	0.666468	0.869947	0.949105	0.698555	0.683619	1.05897	0.705771	0.92125	1.00508	0.739751	0.723934	1.50045	1.41689	1.30531	1.42408	1.04815	1.02573	1.1495	1.08548	0.766102	1.09099	0.802986	0.785817	1.05362	0.994949	0.702206	0.916597	0.736015	0.720278	1.43153	1.35181	0.954066	1.24535	1.35867	0.978618	1.4628	1.38134	0.974911	1.27256	1.38835	1.02185
1400.TUBA1A	1.05284	0.972747	0.84761	0.94131	1.01667	0.830206	0.790902	1.08234	1.24213	1.11848	1.03558	1.26817	1.33119	0.923927	1.14763	1.0334	0.9568	1.17169	1.22992	0.805071	0.871358	0.900458	0.833715	1.02096	1.0717	0.894068	0.967683	1.11055	0.925879	1.13383	1.19017	0.965643	1.04515	1.19945	1.08005	1.22459	1.28545	0.788541	0.853466	0.979467	0.881969	0.816597	1.0497	0.751209	0.813061	0.933096	0.840214	0.777937	0.952657
1401.CORO1A	1.0941	0.949785	0.953212	0.772922	1.15969	0.772851	0.725331	1.15195	1.1478	1.41554	0.943441	1.41567	1.50842	0.868097	0.996406	1.22882	0.818998	1.22894	1.30945	0.871229	1.00361	1.23326	0.821953	1.23337	1.31417	0.706445	0.813786	0.810861	0.66649	1.00009	1.06561	1.05995	1.221	1.21661	1.5004	1.50054	1.59884	0.70638	0.813711	0.810786	0.999908	0.666428	1.06551	0.662948	0.763679	0.760934	0.938427	0.625452	0.938514
1449.TUBA1A	0.780152	0.798139	0.934019	0.793923	0.743757	0.935225	0.989266	0.977463	0.835263	0.982654	1.04893	0.834186	0.788617	1.02306	0.854521	1.00531	1.07312	0.853419	0.806799	1.19723	1.17025	1.17646	1.25581	0.99871	0.944154	1.01765	0.994718	0.850007	1.06745	0.848911	0.802537	0.953349	0.931864	0.796297	0.936812	0.79527	0.751827	1.19877	1.17176	1.00129	1.17798	1.25743	0.945373	1.26804	1.23947	1.05915	1.24605	1.33009	1.05778
1454.TUBA1A	1.01766	1.00874	0.758706	1.01582	0.982836	0.845479	0.82933	1.00885	1.34131	1.00181	1.03543	1.20365	1.22709	0.991229	1.32955	0.993027	1.02635	1.19309	1.21633	0.745539	0.752136	0.746891	0.771956	0.897368	0.914842	0.998189	1.00702	1.33888	1.03356	1.20147	1.22487	0.965779	0.974325	1.29541	0.967531	1.16246	1.1851	0.830806	0.838157	1.11437	0.832313	0.860244	1.01947	0.814938	0.822149	1.09309	0.816416	0.843814	0.9809
1461.TUBA1A	1.18992	1.05945	0.688821	0.996126	1.04573	0.726269	0.702196	1.12315	1.72747	1.19455	1.13789	1.6384	1.69457	0.890355	1.53806	1.06357	1.01312	1.45876	1.50877	0.578881	0.650169	0.691501	0.658701	0.948439	0.980953	0.837138	0.940229	1.44613	0.952567	1.37157	1.41859	0.878823	0.987047	1.51814	1.04979	1.43986	1.48922	0.610352	0.685515	1.05436	0.729094	0.694511	1.03428	0.590121	0.662793	1.01942	0.704928	0.671491	0.966855
1473.ATP6V1B2	0.831355	0.914759	0.960063	0.91333	0.837567	0.986788	0.952347	0.908824	0.865938	0.910246	0.992583	0.842486	0.872953	1.10032	0.952811	1.00156	1.09216	0.927006	0.96053	1.15482	1.04953	1.05117	1.14625	0.972917	1.0081	1.0986	0.998438	0.951323	1.09046	0.925559	0.95903	1.00747	0.915616	0.872409	0.917048	0.848782	0.879477	1.18696	1.07874	1.02784	1.08043	1.17816	1.03616	1.14554	1.04109	0.991963	1.04272	1.13704	0.965098
1482.TUBA1A	0.765662	0.871962	0.959895	0.86906	0.812717	1.03212	0.871194	0.87809	0.797651	0.881023	0.942101	0.741831	0.878864	1.13884	0.908393	1.00334	1.0729	0.844823	1.00088	1.25368	1.10084	1.10452	1.18109	0.930019	1.10182	1.13504	0.996671	0.905369	1.06933	0.842011	0.99755	1.06146	0.932055	0.846672	0.935168	0.787421	0.932877	1.34802	1.18368	1.07525	1.18763	1.26997	1.18472	1.13783	0.999119	0.907593	1.00246	1.07195	0.844079
1494.SYN2	0.84692	0.918484	0.972135	0.962265	0.806835	1.03355	1.04018	0.922084	0.871195	0.880131	1.04968	0.819425	0.814203	1.0845	0.944811	0.954502	1.13838	0.888667	0.883003	1.14785	1.05841	1.01026	1.20487	0.940576	0.934582	1.13619	1.04767	0.989847	1.19264	0.931026	0.925093	0.95267	0.878442	0.829962	0.838475	0.780642	0.775667	1.22037	1.12528	1.06318	1.07408	1.281	0.993627	1.22819	1.1325	1.07	1.08097	1.28921	1.00641
1527.TUBB4B	0.810396	0.880052	1.06855	0.880888	0.823884	1.08973	0.948529	0.92085	0.758403	0.919975	0.983629	0.743665	0.854371	1.08595	0.823591	0.99905	1.06817	0.807586	0.927807	1.31856	1.21419	1.21304	1.29697	0.980566	1.12654	1.08699	1.00095	0.824374	1.06919	0.808353	0.928689	1.01664	0.936176	0.771026	0.935287	0.756042	0.868591	1.34469	1.23826	1.01982	1.23708	1.32268	1.14887	1.17045	1.07781	0.887675	1.07679	1.15129	0.870424
1641.TUBB2A	0.835332	0.828572	0.963046	0.764033	0.775335	1.0284	0.867085	1.00816	0.867385	1.09332	1.07738	0.812266	0.963379	0.991908	0.860366	1.08447	1.06866	0.805693	0.955583	1.15289	1.1623	1.26048	1.2421	0.936454	1.11067	0.914646	0.922108	0.79335	0.985423	0.742936	0.881151	0.928176	0.935748	0.805086	1.01479	0.753926	0.894185	1.23112	1.24117	1.06786	1.34601	1.32639	1.18604	1.03801	1.04648	0.900357	1.13488	1.11834	0.843143
1644.EEF1G	1.32271	0.732028	0.734033	0.970455	1.37874	0.805879	0.625682	1.8069	1.80197	1.36298	0.95936	1.64132	2.11402	0.553433	0.99727	0.754315	0.530941	0.908361	1.16997	0.554948	1.00274	0.75638	0.532395	0.910848	1.17317	0.733689	1.32571	1.32209	0.703872	1.20422	1.55104	1.04236	1.88345	1.8783	1.42071	1.71085	2.20358	0.609265	1.10088	1.09788	0.830413	0.584505	1.288	0.473032	0.854723	0.85239	0.644731	0.453808	0.776397
1704.MAP2K2	0.822713	1.04257	0.947749	1.03232	0.647903	1.06353	1.08931	0.789123	0.868071	0.79696	1.26981	0.773567	0.755261	1.26723	1.10004	1.00993	1.60914	0.980286	0.957089	1.15198	0.909054	0.918081	1.46279	0.891133	0.870046	1.25477	0.990167	1.08923	1.59332	0.970647	0.947678	0.78752	0.62145	0.683623	0.627621	0.609199	0.594783	1.29271	1.02011	1.12217	1.03024	1.6415	0.976336	1.32405	1.04483	1.14936	1.05521	1.68129	1.02424
1711.GAP43	1.49982	1.35991	1.31621	1.45452	1.78409	1.3493	1.17698	1.10288	1.1395	1.03115	0.840667	1.11156	1.2743	0.906714	1.0332	0.934955	0.762245	1.00786	1.15543	0.877576	0.967864	0.90491	0.737749	0.975476	1.1183	0.969794	1.06957	1.10508	0.815274	1.07798	1.23581	1.18953	1.31192	1.35547	1.22658	1.32223	1.51582	0.899639	0.992197	1.02514	0.92766	0.756297	1.14641	0.784745	0.865482	0.894218	0.809187	0.659709	0.872288
1713.MAP2K1	0.831633	1.01172	0.924158	0.999078	0.761302	1.00219	1.01843	0.821999	0.899882	0.832401	1.09238	0.829816	0.816587	1.21655	1.09475	1.01265	1.32893	1.00951	0.993416	1.11126	0.913452	0.925011	1.21392	0.922139	0.907438	1.20134	0.987504	1.08107	1.31233	0.996895	0.981002	0.91543	0.752482	0.823779	0.762004	0.759638	0.747528	1.20509	0.99058	1.08444	1.00311	1.31642	0.984058	1.22461	1.00663	1.102	1.01937	1.33774	1.0162
1815.NDRG2	1.17028	1.26981	0.897417	0.8903	1.34528	0.907752	0.984638	0.921618	1.30405	1.31448	0.869913	1.2892	1.18854	1.08505	1.41496	1.42627	0.943897	1.39885	1.28962	0.766841	0.706735	1.00799	0.667085	0.988614	0.911418	0.76076	0.70113	0.99207	0.661795	0.980774	0.90419	1.14954	1.05944	1.49906	1.51104	1.48199	1.36627	0.775673	0.714874	1.01152	1.0196	0.674768	0.921915	0.841372	0.775423	1.09719	1.10596	0.73192	1.0847
1851.PURA	1.11141	0.955193	1.0137	0.986791	1.12181	0.907413	0.896808	1.16354	1.09639	1.12628	0.990724	1.22481	1.23929	0.859445	0.942286	0.967979	0.851473	1.05265	1.0651	0.912085	1.06125	1.02727	0.903625	1.11713	1.13034	0.887876	1.03308	0.973457	0.87964	1.08748	1.10034	1.00936	1.17443	1.10665	1.13683	1.23627	1.25089	0.816455	0.949979	0.895152	0.91956	0.808882	1.01183	0.806913	0.938877	0.88469	0.908813	0.799429	0.988313
1871.NDRG2	0.742031	0.748065	1.16497	1.14434	0.708578	1.34036	0.910717	0.991934	0.636952	0.648438	1.04721	0.553606	0.814776	1.00813	0.642132	0.65371	1.05573	0.558108	0.821402	1.56998	1.55731	1.01803	1.6441	0.869149	1.27918	1.54217	1.52973	0.982288	1.61498	0.853754	1.25652	0.954917	0.947215	0.608236	0.619204	0.528648	0.778043	1.80634	1.79177	1.15055	1.1713	1.89162	1.47176	1.22733	1.21743	0.781751	0.795848	1.28528	0.679458
2082.TALDO1	1.05451	0.87888	0.864237	0.90284	0.934687	0.778831	0.803211	1.19984	1.22017	1.168	1.1282	1.35397	1.31287	0.833446	1.01694	0.973462	0.940294	1.12846	1.09421	0.81956	0.983339	0.957244	0.924628	1.10966	1.07598	0.856167	1.02726	1.04467	0.965928	1.15922	1.12404	0.886367	1.0635	1.08152	1.03527	1.20011	1.16369	0.738569	0.886163	0.901177	0.862646	0.833254	0.969647	0.761688	0.913903	0.929387	0.889649	0.859337	1.0313
2191.PLCXD3	0.756331	0.773556	0.825141	0.773313	0.713004	0.898847	0.847822	0.977733	0.916608	0.97804	1.06077	0.841446	0.892087	1.02277	0.937483	1.00031	1.08493	0.860609	0.912404	1.09098	1.06669	1.06702	1.15727	0.918	0.973248	1.02245	0.999686	0.937188	1.08458	0.860339	0.912117	0.942714	0.921722	0.864099	0.922012	0.793243	0.840983	1.18843	1.16197	1.08932	1.16233	1.26065	1.06018	1.12097	1.09601	1.02749	1.09635	1.18908	0.943233
2281.PSMA3	1.11763	1.06644	1.02983	1.12587	1.08672	0.956876	0.997212	1.048	1.08525	0.992678	1.02844	1.168	1.12075	0.954196	1.03555	0.947209	0.981334	1.1145	1.06942	0.921443	0.965675	0.914696	0.947649	1.07624	1.03271	1.00738	1.05573	1.09326	1.03603	1.17661	1.12902	0.972346	1.01902	1.05524	0.965226	1.1357	1.08976	0.856166	0.897264	0.929158	0.849897	0.880515	0.959551	0.892256	0.935087	0.968325	0.885723	0.917632	1.04215
2408.PAFAH1B2	1.10493	0.912651	0.91861	1.06801	1.17529	0.869992	0.897144	1.21068	1.20283	1.03457	0.940134	1.27005	1.23161	0.825979	0.993513	0.854532	0.776531	1.04903	1.01728	0.831373	1.00653	0.860112	0.781602	1.05588	1.02393	0.966587	1.17023	1.16264	0.908721	1.22761	1.19046	1.06368	1.28778	1.27942	1.10045	1.35092	1.31004	0.787372	0.953259	0.947075	0.81459	0.740236	0.969735	0.811945	0.983009	0.976632	0.840013	0.763338	1.03121
2512.SNAP25	0.911576	0.861802	1.92474	1.22813	1.0618	1.8219	1.55157	1.05776	0.473611	0.742246	0.858517	0.500345	0.587519	0.945397	0.44775	0.701717	0.81164	0.473025	0.555438	2.11144	2.23339	1.56721	1.81271	1.05645	1.24051	1.34726	1.42508	0.638078	1.15665	0.674096	0.791542	1.1648	1.23207	0.551662	0.864567	0.582801	0.684341	1.99862	2.11406	0.946569	1.48347	1.71585	1.17423	1.70207	1.80038	0.806121	1.26336	1.46126	0.851624
2513.SNAP25	0.960758	0.925388	1.99068	1.1819	1.07071	1.68876	1.47014	1.03822	0.482627	0.812893	0.897313	0.568915	0.653516	0.963185	0.464859	0.782966	0.864278	0.54797	0.629457	2.07199	2.15119	1.68431	1.85922	1.17879	1.35408	1.23017	1.27719	0.593716	1.10385	0.699865	0.803939	1.11444	1.15704	0.537859	0.905919	0.634021	0.728304	1.75773	1.82492	0.848329	1.42885	1.57723	1.14871	1.53018	1.58867	0.738509	1.24388	1.37305	0.870545
2545.HMGB1	1.01075	0.902184	0.830368	0.870663	0.991444	0.795945	0.736322	1.12033	1.21723	1.16089	1.01947	1.26987	1.3727	0.892591	1.08649	1.0362	0.909969	1.13347	1.22526	0.821539	0.920398	0.953719	0.837534	1.04325	1.12772	0.861406	0.965062	1.04853	0.878177	1.09387	1.18245	0.980902	1.09894	1.19398	1.13872	1.24562	1.34648	0.787483	0.882243	0.958546	0.914183	0.802814	1.08097	0.728493	0.816155	0.886742	0.845702	0.742676	0.925091
2610.RAB3A	0.886785	1.24129	1.43828	1.30218	1.20702	1.54117	2.16185	0.714405	0.616558	0.680999	0.734687	0.575395	0.410197	1.39977	0.863037	0.95324	1.02839	0.805419	0.574179	1.62191	1.1587	1.10452	1.19159	0.933238	0.665301	1.46843	1.04905	0.905373	1.07884	0.844928	0.602345	1.36112	0.972394	0.839213	0.926925	0.783185	0.558329	1.73794	1.24159	1.07154	1.18353	1.27684	0.712895	2.43785	1.74162	1.50308	1.66018	1.79106	1.40273
2862.SRI	0.688979	1.16721	1.06132	1.15445	0.717085	1.1786	1.21797	0.59028	0.649172	0.596805	0.960805	0.584576	0.565679	1.69411	1.09977	1.01105	1.62771	0.990336	0.958323	1.54042	0.909282	0.919333	1.48005	0.900495	0.871386	1.67559	0.989068	1.08775	1.60992	0.97951	0.947846	1.04079	0.61436	0.675654	0.621151	0.608423	0.588755	1.71064	1.00976	1.1105	1.02092	1.64359	0.967674	1.76779	1.04349	1.1476	1.05502	1.6985	1.03341
2873.SLC25A10	0.726798	1.04639	0.969795	1.05703	0.79769	0.980862	1.08108	0.69458	0.749435	0.687584	0.911129	0.740979	0.67229	1.43972	1.07898	0.989928	1.31177	1.0668	0.967909	1.33434	0.926805	0.91747	1.21575	0.988717	0.897062	1.45437	1.01017	1.08995	1.32512	1.07766	0.977756	1.09754	0.762329	0.822535	0.754651	0.813254	0.737865	1.34957	0.937381	1.01141	0.92794	1.22963	0.907299	1.48745	1.03316	1.11475	1.02275	1.35526	1.10217
2893.STMN1	1.34	0.808771	0.839867	0.801434	1.42012	0.769988	0.801458	1.65683	1.59549	1.672	0.94358	1.74028	1.67195	0.603562	0.962975	1.00915	0.569509	1.05037	1.00912	0.626768	1.03845	1.04795	0.591406	1.09075	1.04792	0.598087	0.990929	0.95424	0.564343	1.04084	0.999971	1.05979	1.7559	1.69089	1.77197	1.84434	1.77192	0.574619	0.952047	0.916797	0.960762	0.542199	0.960734	0.598104	0.990958	0.954268	1.00003	0.56436	1.04087
2896.STMN1	1.27576	0.751862	0.797274	0.708836	1.27054	0.74251	0.816708	1.6968	1.60015	1.7998	1.00411	1.71818	1.56208	0.589343	0.94304	1.0607	0.591764	1.01259	0.9206	0.62494	1.0604	1.12477	0.627507	1.07376	0.976204	0.555618	0.942775	0.889074	0.5579	0.954649	0.867918	0.995908	1.68986	1.59361	1.79243	1.71115	1.55569	0.582013	0.987562	0.931311	1.04751	0.584404	0.90915	0.640173	1.08625	1.02438	1.15218	0.642803	1.09993
2902.CFL1	0.828735	1.09049	1.17259	1.13535	0.880165	1.09084	1.09049	0.759965	0.706756	0.72994	0.941568	0.759725	0.759964	1.31585	0.929985	0.960491	1.23896	0.999684	0.999999	1.41491	1.07529	1.0328	1.33224	1.07495	1.07528	1.36998	1.04113	0.96824	1.28993	1.04081	1.04113	1.06206	0.807127	0.750616	0.775238	0.806872	0.807126	1.31626	1.00032	0.930279	0.960794	1.23935	1.00031	1.31585	1	0.929986	0.960492	1.23896	0.999686
3031.MBP	0.994528	0.801268	1.18776	1.11136	0.972423	1.74084	1.27963	1.24119	0.837316	0.894873	1.02273	0.571291	0.777197	0.805677	0.674606	0.720979	0.823991	0.460276	0.62617	1.19429	1.48235	1.06874	1.22144	0.682289	0.9282	1.11748	1.387	0.935681	1.14288	0.638405	0.868499	0.977774	1.21361	0.818706	0.874984	0.558594	0.759923	1.75042	2.17261	1.46565	1.5664	1.79021	1.36042	1.28668	1.59701	1.07735	1.15141	1.31592	0.735066
Mean normalized spot abundance, all pairwise fold changes, and the state comparison resulting in the maximum fold change are reported for each protein.
[truncated: 3 more columns]
