# Supplementary material for: Cytoskeletal Regulation Dominates Temperature-Sensitive Proteomic Changes of Hibernation in Forebrain of 13-Lined Ground Squirrels
Source: PLoS One. 2013 Aug 9;8(8):e71627. doi: 10.1371/journal.pone.0071627 (PMC3739743; doi:10.1371/journal.pone.0071627)
Supplement: Table S8 — Normalized protein spot abundance data from all sampled 13-lined ground squirrels. Group identifies sampled state abbreviation and ID reflects individual animal identifier. Remaining column headings denote spot number on the master gel and official gene symbol. Data are presented for all identified spots, selected by significance in any statistical procedure or in select cases as non-significant but robust control spots. (XLSX) [file pone.0071627.s008.xlsx]

## Sheet: Table S8
Table S8. Normalized protein spot abundance data from all sampled 13-lined ground squirrels. Group identifies sampled state abbreviation and ID reflects individual animal identifier. Remaining column headings denote spot number on the master gel and official gene symbol. Data are presented for all identified spots, selected by significance in any statistical procedure or in select cases as non-si…
Group	ID	166.NEFH	167.NEFH	172.NEFH	177.NEFH	178.NEFH	209.NEFH	668.USP5	686.HSPA4L	732.HSP90B1	788.DNM1	814.PYGM	821.VCP	915.ACO2	919.GFM1	933.ACO2	967.DNM1L	1011.DPYSL2	1034.LDHB	1073.DLG4	1076.PREP	1084.DPYSL2	1086.DPYSL2	1101.DPYSL2	1102.DPYSL2	1103.PCCA	1110.DPYSL2	1115.DPYSL2	1212.DPYSL2	1220.DPYSL2	1225.DPYSL2	1286.DPYSL2	1289.DPYSL2	1301.DPYSL2	1307.DPYSL2	1340.DPYSL3	1396.TUBA1C	1399.TUBA1A	1400.TUBA1A	1401.CORO1A	1449.TUBA1A	1454.TUBA1A	1461.TUBA1A	1473.ATP6V1B2	1482.TUBA1A	1494.SYN2	1511.SYN2	1527.TUBB4B	1641.TUBB2A
EAr	53	1.25274	1.33729	1.31614	1.11313	1.40763	0.531584	1.22284	1.01256	0.96223	0.869802	1.02144	0.962539	1.07355	1.02559	0.958412	0.923682	1.14522	1.16639	1.03264	1.01235	1.03962	NA	0.978316	0.954372	0.869106	1.06655	0.8575	1.14647	1.15321	1.11701	0.985124	0.977756	0.865086	0.671108	0.84039	0.704018	0.694292	0.943127	1.04142	0.698394	1.13837	1.10503	0.798905	0.694929	1.01649	1.05807	0.850209	0.8184
EAr	54	1.08073	1.33695	1.44948	0.862132	1.46063	1.03947	1.19703	0.975663	1.03633	0.672646	0.645984	1.0003	1.0469	1.05233	1.03145	0.719841	1.16827	0.976229	0.78997	0.926415	1.02082	1.1437	0.94897	0.930698	0.660178	0.72514	0.704201	1.16894	1.16532	0.969202	1.07581	0.984135	0.818008	0.665881	0.78395	0.794494	0.697674	0.998954	1.2633	0.876166	NA	0.979761	0.867372	0.745735	0.813872	0.96354	0.818987	0.796682
EAr	57	1.1607	1.34431	1.39438	1.11167	1.80287	0.671653	1.12457	0.937455	0.970826	0.72203	0.723651	0.953048	NA	1.1009	0.918301	0.775964	1.14559	0.973455	0.744135	1.01561	1.19924	1.0503	0.906081	1.10243	0.675621	0.621505	0.902744	1.15439	1.12763	1.00154	1.17643	1.08074	0.927056	0.666693	0.950425	0.711041	0.700541	1.08883	0.66562	0.789275	NA	1.34941	0.837535	0.782217	0.784437	0.942685	0.711538	0.969191
EAr	58	1.46798	1.51169	1.74765	1.2126	1.86369	0.678719	1.12016	1.0728	1.01567	0.870024	0.764226	1.00026	1.0322	1.11684	1.08633	0.87276	1.0936	0.928532	0.985164	1.06432	1.30453	1.16301	1.09997	1.00129	0.811188	0.868402	0.85695	1.33466	1.2132	1.12289	1.08937	1.03149	0.868559	0.687416	0.735718	0.742629	NA	1.18898	1.28048	0.706553	0.946982	1.47653	0.884612	0.870113	0.903907	0.85278	0.767103	NA
EAr	60	1.82105	1.86931	1.40012	1.46525	2.04392	1.22083	1.28763	0.964353	1.0681	0.90993	0.944222	1.07397	1.04139	1.05379	1.07232	0.819113	1.12666	1.03931	0.720145	1.09709	1.28504	1.16503	1.02295	1.08665	0.923591	0.854245	0.900589	1.1952	1.1276	1.19433	1.16778	1.05597	0.917946	0.90271	0.818327	0.99496	NA	1.19772	1.24364	0.94826	0.943285	1.15088	0.834647	0.851158	0.820691	1.02287	0.857021	0.800074
EAr	61	1.60135	1.78537	1.79743	1.2914	2.12188	0.837662	1.16851	1.02171	1.01192	0.816036	0.803855	1.00252	0.894415	1.01877	0.960391	0.638309	1.12107	0.9397	0.84621	0.817086	0.957246	0.986319	0.887803	0.910461	0.835709	0.795455	0.790156	1.2074	1.03822	1.13946	1.05815	0.955594	0.759611	NA	0.779466	0.61089	0.688292	0.899427	1.07014	0.662262	1.042	1.07789	0.765058	0.649817	0.742127	0.949598	0.857515	0.792313
Ent	55	1.19192	0.901267	1.27041	1.1085	1.04043	0.856417	0.96037	0.940028	1.0352	0.828328	0.843561	1.07161	0.825931	0.909551	0.893349	0.994786	1.03224	1.1305	NA	0.924058	0.968078	0.99352	0.9975	1.01209	0.872656	0.798344	1.10063	0.900256	0.945177	0.881393	0.816055	0.84379	0.910988	0.790831	1.05951	0.745636	0.682837	0.953329	0.879091	0.6756	NA	1.14334	0.951781	0.92409	0.907844	1.12204	0.925972	0.782163
Ent	56	1.15689	1.3421	1.27753	1.15148	1.30217	0.879397	0.889264	1.02801	1.06253	0.890102	0.842243	1.06524	0.997573	0.92781	1.0057	0.895657	1.08285	1.03127	NA	0.87636	0.946524	0.851677	0.921314	0.885763	1.00983	1.02	1.03714	1.01595	0.994124	0.9444	0.851339	0.878472	0.974768	0.89282	1.05542	0.808122	0.754983	0.966787	0.814129	NA	1.03096	1.09881	0.91489	0.865207	0.995749	1.0443	0.888554	0.721596
Ent	59	1.16279	1.08632	1.01295	1.09697	1.18769	0.802681	0.84409	1.03561	0.98432	0.86138	0.899677	1.0175	0.862699	0.907822	1.0233	1.05697	1.07696	1.08517	1.18014	0.841461	0.832031	0.931239	0.910684	0.81048	1.074	0.949121	0.934188	0.959459	0.988663	1.18253	0.872002	0.898456	0.96263	0.885454	1.1551	0.720169	0.698196	0.915704	0.985123	NA	0.908481	1.13718	0.941528	0.89712	0.925447	1.09225	0.907762	0.89388
Ent	62	1.32419	1.02972	1.08795	1.29474	1.20793	0.795165	0.900792	1.03652	0.963756	0.878976	0.823328	1.04933	0.881405	0.789169	1.03559	0.709959	1.11036	1.17254	0.882407	0.879567	0.982037	NA	0.865123	0.903782	0.895517	1.27548	0.965147	0.872791	0.881263	0.872377	0.879127	0.836151	0.896082	0.75256	0.813903	0.757194	0.739999	0.927154	0.879196	0.857099	1.0905	1.01131	0.885084	0.80936	0.907421	1.00091	0.929465	0.784799
Ent	63	1.06151	0.993592	0.939625	1.18937	0.919297	0.772223	0.882766	1.02415	0.964019	0.832798	0.833759	1.01573	0.901811	0.972487	1.04059	0.835668	1.03551	0.935247	NA	0.994032	1.09868	NA	0.969842	0.859305	0.910129	0.801435	1.02287	0.960732	0.970309	0.946713	0.918886	0.944829	0.985702	0.795799	0.991176	0.929334	NA	1.14349	1.06986	0.847014	1.04696	1.03983	0.964142	0.741549	0.840248	1.10649	0.878281	0.877329
Ent	64	1.70279	1.9828	2.03564	1.91134	1.61125	0.74251	0.93324	1.05461	1.06728	0.945225	0.795375	1.0924	1.18512	1.04514	1.09549	0.788505	1.03904	1.09432	1.04664	0.859862	0.966545	NA	0.940065	0.933264	0.956178	0.891129	0.989839	0.962947	0.878696	1.02132	1.01236	0.941435	0.929968	0.695405	0.828169	0.926152	0.841681	1.06752	1.01431	0.827452	1.01029	1.04336	0.87532	0.886086	0.955376	1.04972	0.773708	0.81106
Ent	66	1.35062	1.32578	1.20801	1.19238	0.641289	0.687745	0.876477	0.989205	1.09271	0.981377	0.918584	1.0681	NA	0.895291	0.93661	0.845256	1.06391	1.02449	0.891611	0.976681	1.10395	1.08691	0.95739	0.925577	0.920186	0.843556	0.944813	0.980608	0.86356	0.917277	0.944246	0.872574	0.832635	0.823196	0.953451	0.74815	0.699489	0.835245	1.00679	0.783529	0.965217	0.942313	0.870567	0.980325	0.897305	0.930618	0.856622	0.929176
FT	41	0.977681	0.871834	1.16521	0.899773	0.962531	1.62148	0.991492	0.943504	1.07404	1.10604	0.855857	1.11556	0.660524	0.914478	0.938996	0.891164	0.958416	0.898722	1.1825	0.82186	0.979146	0.898914	0.963471	0.931903	1.08339	0.977796	0.994121	0.895822	0.924539	0.876032	0.916948	0.909643	0.972992	0.801207	0.877441	1.02716	1.05977	0.705929	0.622587	0.965233	0.541977	0.452937	0.925397	0.917113	1.00325	1.17708	1.11963	0.932958
FT	50	0.964765	0.936714	0.839324	1.06519	0.685708	1.17674	1.08992	0.973989	0.946169	0.83855	0.818843	0.944702	NA	1.03484	0.978743	0.714135	1.13386	0.949519	0.913856	1.08461	1.21321	1.15595	1.15183	1.23866	0.801926	0.773272	1.08882	0.967669	0.929025	1.00864	1.09832	1.00716	0.981777	0.801454	0.926355	1.09543	1.17155	0.903393	1.33314	0.983253	NA	0.780791	0.944109	1.02515	0.836606	0.82962	0.92286	1.05852
FT	51	0.870194	0.69407	0.477506	1.04155	0.72739	1.8688	0.900424	0.980243	1.10621	1.08851	1.06992	1.05941	0.61496	0.865901	0.965428	0.995614	0.969468	0.850632	1.26305	0.661566	0.82245	0.796809	0.877393	0.833691	1.07575	0.931417	0.982624	0.89961	0.902598	0.866318	1.04803	1.01635	1.05442	0.800292	0.873546	1.05969	1.08727	0.866045	0.957835	1.08119	NA	0.693786	0.960954	0.987058	0.914661	0.908995	1.21845	1.08151
FT	52	0.863987	0.618024	0.736425	0.855917	1.08856	1.52986	0.845625	0.901935	1.09096	0.983922	0.885626	1.05693	0.812612	0.906973	0.945311	0.924676	1.0677	0.672602	1.23351	0.690574	0.791865	0.87198	0.875941	0.814841	1.17671	1.08804	1.01645	0.807852	0.844251	0.743494	0.946546	0.969573	1.03433	0.563371	0.89631	0.968152	0.894529	0.804519	0.936337	0.819432	0.877022	0.764122	0.967509	0.90378	0.94553	0.912755	1.21619	NA
FT	42	0.85956	0.783976	0.760314	0.618031	0.249738	1.10373	0.861727	0.833668	1.04825	0.811771	0.81078	1.07021	0.780412	1.08954	0.865975	1.06637	1.09368	0.929283	1.19663	0.864057	1.0274	0.940769	0.846787	0.904145	1.02474	0.819563	1.15571	0.817035	0.968336	0.90057	0.96274	0.999093	0.991275	0.700228	1.05634	0.903971	NA	0.836893	0.775833	NA	0.661869	0.622003	0.960328	1.13361	0.949252	1.09497	1.10724	0.958113
FT	43	0.989518	0.72569	0.98448	0.962521	0.795922	1.82013	0.795138	0.975224	1.00371	1.04223	0.998726	1.07315	0.616326	0.953415	0.887109	0.99525	1.01641	1.03776	1.47784	0.772425	0.842008	0.803036	0.939796	0.871225	1.21625	1.17543	0.931261	0.775973	0.846446	0.817704	0.982412	0.97444	1.03717	0.59803	1.10639	0.826456	0.844994	0.681775	0.530018	0.784982	NA	0.622969	0.917118	0.9179	1.04509	1.16235	1.00805	1.01336
FT	44	0.690774	0.663652	0.368311	0.74038	0.925823	1.28457	0.919442	0.838306	0.928814	0.88509	0.781715	1.00994	0.796856	0.801281	0.956788	1.13285	1.00392	0.94676	1.18498	0.728561	0.823732	NA	0.757864	0.78337	1.20951	0.847862	0.968816	0.724209	0.775707	0.834879	0.957219	1.04479	1.16543	0.73921	1.004	1.05135	NA	0.838559	0.69857	0.989587	NA	0.67611	1.00755	0.842199	1.0563	1.00851	1.02072	0.887803
FT	45	0.812556	0.688582	0.908667	1.26134	1.27266	1.0612	0.994666	0.869879	1.00141	0.989786	1.00417	1.07589	0.770935	0.733892	0.948255	1.06091	0.948294	0.710091	1.445	0.839327	0.881894	0.937848	0.908089	0.925542	0.962778	1.06264	0.995245	0.89689	0.931662	0.831412	0.830504	0.902474	1.04531	0.920942	0.99432	1.07049	1.17636	0.908765	0.747042	0.929643	0.818593	0.672236	1.00569	0.822868	1.06882	1.12412	1.0665	0.918975
FT	46	0.852494	0.758804	0.852382	1.00896	0.551144	2.24711	0.904525	0.947467	0.965927	0.956103	0.894985	1.03378	NA	0.837368	0.91994	0.808812	0.982435	0.899092	1.02181	0.83319	0.969102	1.05387	0.81054	0.817502	0.989383	1.07104	0.940272	0.919726	0.866963	0.816872	0.916824	0.895003	0.904086	0.902379	0.806117	0.909668	0.909106	0.838905	0.810345	0.760625	0.818495	0.719168	0.8976	0.969747	1.05383	1.07595	1.06563	1.00736
FT	47	1.23015	1.06885	1.25097	1.18215	1.04182	1.30149	1.20607	1.03646	0.989001	0.873017	0.769318	1.02735	1.36966	1.08299	1.00098	0.706874	1.09348	1.46904	NA	1.07091	1.27736	1.32799	1.0438	1.24791	0.915997	0.736544	1.06557	1.02481	0.971303	1.16788	1.06518	0.982507	0.896173	0.68433	0.7422	1.08569	1.0417	0.942719	1.90088	0.953918	NA	0.740747	0.95863	0.962617	0.842728	0.970238	1.05024	0.930301
FT	48	0.948394	0.851948	0.630066	1.17627	0.91569	1.182	0.907233	0.992851	0.939276	1.08198	0.912701	1.00411	1.05768	0.856695	1.06826	1.21337	0.966974	0.85287	1.05167	0.693367	0.833557	0.880248	0.832609	0.947876	1.15959	1.24763	1.11564	0.885105	0.878171	0.972636	0.862229	0.933782	1.05439	1.00608	1.10613	1.09653	1.10986	0.92957	0.70307	0.980063	NA	0.84466	1.03188	1.06483	1.03785	0.923457	1.05507	0.963544
FT	49	0.928355	0.879139	1.1986	0.989549	0.883153	1.36931	1.25322	0.972175	0.922302	0.935132	0.835206	1.03151	1.48241	1.04	1.01783	0.686452	1.05857	0.920327	0.859607	0.924138	1.0904	1.04433	0.961328	1.09872	0.849535	0.745056	1.04153	1.02563	1.00251	1.02072	1.06147	1.00987	0.998866	0.816009	0.971222	1.11722	1.13598	0.914254	1.42288	1.02628	0.834278	0.676327	0.944001	0.971879	0.9117	0.937167	0.972084	0.841047
IBA	69	1.21053	1.23214	1.21342	1.10859	1.09026	0.6394	0.941199	1.01101	0.992513	0.796557	0.665326	1.00716	0.865396	0.910331	0.963047	0.951321	1.01525	0.834537	1.06706	0.852866	0.933316	0.892585	0.995723	0.855916	1.03503	1.11532	0.980813	0.853493	0.953028	0.90621	0.879127	0.916052	0.9292	0.858265	0.728705	0.801381	NA	1.00356	0.823322	0.736832	1.116	1.16413	0.926275	0.882358	0.908891	1.17906	0.849957	0.776515
IBA	70	1.03957	0.925717	0.932374	1.10108	1.12419	0.59413	0.806512	0.917028	0.929388	NA	0.785364	0.998795	0.76379	0.864785	0.947346	0.867779	1.03062	0.757783	1.15178	0.849918	0.983298	0.816126	0.891525	0.830405	0.859299	0.974617	0.965528	0.994568	0.956092	0.949768	0.907681	0.99074	1.07021	0.975936	0.91787	0.695709	0.689011	0.961122	0.811954	0.766949	1.06309	1.15488	0.917996	0.925082	0.987297	1.14661	0.843076	0.674953
IBA	75	0.959752	1.08616	0.952335	1.05996	1.02333	0.873824	0.81922	0.942507	0.963198	0.877507	0.96098	1.05481	0.62843	0.905872	0.875307	0.798514	0.995165	0.855818	1.0844	0.698206	0.925141	0.806487	0.952778	0.821163	0.917428	0.843313	1.0158	0.809737	0.833158	0.801536	0.799341	0.823275	0.891916	0.666246	0.932379	0.721802	0.706998	0.819621	0.83459	0.748288	NA	0.812983	0.921919	0.765984	0.984222	1.18198	0.917962	0.792967
IBA	76	1.63889	1.43871	1.20595	1.38631	1.36069	0.903134	0.999939	1.03522	1.18499	1.0767	1.00492	1.24718	0.691765	0.983848	0.987226	0.895331	1.01717	0.96763	1.27714	0.845218	1.0535	0.97152	1.00506	0.948975	1.10178	1.03938	0.996156	0.866457	0.864857	0.892987	1.03397	0.970697	0.9036	0.796982	0.83586	0.982575	0.958136	0.896658	0.546788	0.923621	0.759799	0.716371	0.945147	0.879213	0.991804	1.21533	0.980152	0.770705
IBA	78	1.48838	1.51854	1.50959	1.15672	1.26507	0.776665	0.938452	1.06143	0.947817	0.89483	0.942037	1.03902	1.07275	0.907162	1.05306	0.960419	1.11497	0.977547	NA	0.781752	0.934641	0.879492	0.958559	0.859857	1.00097	1.06257	1.02721	0.979022	0.935404	0.970683	0.967504	0.963196	0.930565	0.854284	1.09611	0.8532	0.842371	1.02559	0.847958	NA	1.12439	1.13226	0.855314	0.892662	0.939113	1.01903	0.813296	0.805024
LT	65	2.58769	3.15881	1.4944	2.51462	1.81567	2.62205	1.13792	1.21993	0.827229	0.714241	0.766244	1.02261	1.15533	0.960965	0.989422	0.56815	1.01686	1.1801	0.778156	0.855253	1.03329	0.920561	0.910335	0.83029	0.610817	0.79546	0.68576	0.897538	0.861441	1.17002	0.882074	0.826767	0.755995	NA	1.07829	0.705931	0.676211	0.846481	0.759873	0.563996	0.929385	0.950137	0.617188	0.568235	0.627548	0.567019	0.605168	0.60088
LT	67	1.39074	1.6594	1.27691	1.57094	1.5345	1.55661	1.42757	0.931138	1.13847	0.857197	0.918334	1.05205	1.06029	0.966422	1.00221	0.870429	1.10521	0.977547	0.794934	0.979666	1.06446	1.03719	0.915039	1.09674	0.910511	0.834978	0.878476	1.08852	1.11413	0.98844	0.938648	0.956572	0.836289	0.837114	0.672457	0.870816	NA	1.11723	1.09016	0.845112	1.02491	1.24974	0.902842	0.826108	0.928649	1.05926	0.821778	0.746855
LT	68	1.16623	1.24668	1.25678	1.0351	1.32394	0.617441	1.19907	0.940626	1.0582	0.766797	0.738785	1.0142	1.08937	1.0276	0.825342	0.797432	1.17703	0.932982	0.606952	0.908607	1.09578	1.1112	0.973901	1.00748	0.777243	0.853673	0.943165	0.91867	0.944761	0.923721	0.887044	0.842634	0.782729	0.40691	0.710891	0.628514	0.679309	1.08127	1.11956	0.742965	0.964912	0.95483	0.829933	0.854682	0.826617	1.07607	0.845886	NA
LT	71	1.57883	2.01129	2.19193	1.54445	1.91919	0.590221	1.25655	1.06255	1.03362	0.875005	0.738633	1.01519	1.04825	1.19902	1.05654	0.822315	1.10096	1.18088	0.810832	1.06572	1.14717	1.07584	1.04631	1.02998	0.780162	0.858525	0.868374	1.18173	1.12125	1.0365	1.16368	1.01075	0.818944	0.583803	0.784659	0.873794	NA	1.06233	1.4289	0.697147	0.96481	1.11939	0.903657	0.749884	0.910246	1.05996	0.811256	0.680336
LT	72	1.96025	1.89901	1.71075	1.60626	1.44977	0.533983	1.25309	1.10331	1.05787	0.945878	1.04669	1.10886	1.05611	1.08303	1.01493	0.707264	1.09211	1.09744	0.841799	1.46305	1.02251	1.1177	1.12047	1.11143	0.875767	0.7475	0.887645	1.09871	1.06807	1.10375	1.18242	1.04097	0.805091	0.458822	0.743705	0.847077	0.782825	0.976259	1.46231	0.876501	NA	0.851454	0.891132	0.790079	0.921702	1.09594	0.93996	0.895564
LT	73	0.687181	0.751253	0.763243	0.676088	0.980757	0.643964	1.04625	1.0155	0.875948	0.699145	0.978256	1.08496	1.08117	0.96476	1.29561	0.55943	1.00023	0.976357	0.762952	1.07574	1.10428	1.16376	1.08889	1.02982	0.866462	0.767864	0.887016	1.19955	1.18413	0.950808	1.10509	1.06731	0.990015	0.723362	0.986305	0.797721	0.82656	1.11188	1.21512	NA	1.01866	1.13671	0.851827	0.903836	0.580963	1.12633	0.935229	0.77148
LT	74	1.41976	1.7448	1.48055	1.4074	2.09359	0.757662	1.20484	1.04409	1.07261	0.773463	0.80315	1.02034	0.904255	1.14943	0.929947	0.566482	1.17163	0.940742	0.977604	0.822534	1.03519	1.10403	0.961179	0.936065	1.00941	0.810394	0.895476	1.03689	1.01819	1.16873	1.05264	1.00034	0.826696	0.705204	0.791498	0.670209	0.69749	0.921216	1.04191	0.736818	0.994343	1.05783	0.866393	0.996195	0.85212	0.982994	0.807908	0.956893
SA	29	0.741067	0.599025	0.522545	0.64883	0.726918	1.02996	1.04513	0.98898	1.02838	0.976842	0.957433	1.02182	0.942538	0.857559	1.06058	1.0531	0.958884	0.85845	1.16809	0.792939	0.823792	0.769645	0.858118	0.823964	1.28587	1.32044	1.12063	0.684798	0.816074	0.946619	0.912615	0.991979	1.0836	1.02042	1.43761	0.970326	NA	0.850572	0.791685	0.969587	0.907476	0.65571	1.01038	1.00801	1.07056	0.996762	1.04036	NA
SA	30	1.01832	0.588178	0.667197	0.716342	0.544719	1.46185	1.03732	0.848923	0.954121	0.964308	0.988517	1.04065	0.741517	0.91496	0.93813	1.35213	1.00766	0.924942	1.41317	0.769259	0.802574	NA	0.703291	0.839228	1.25662	1.26909	1.05136	0.75429	0.976692	0.803648	0.788544	0.954358	1.1345	0.994333	1.15574	1.04743	1.04785	0.87777	0.722368	0.996728	0.628931	0.705303	1.03694	1.0031	1.08266	1.09321	1.11154	1.13422
SA	31	1.12798	0.940275	0.938535	0.649772	0.770185	1.33505	0.748631	0.948954	0.98973	0.98733	0.978875	1.02299	0.794304	0.721492	0.911455	1.08011	0.818284	0.886319	1.21001	0.683425	0.738399	0.800811	0.851188	0.881669	1.05812	1.03465	0.96257	0.707353	0.794483	0.826144	0.912576	0.956337	1.04136	0.867315	1.05617	0.805126	0.772044	0.694706	0.696809	0.851684	0.841995	0.743207	0.926855	1.0771	1.07937	1.15731	1.09375	1.05214
SA	32	0.932718	0.831497	0.901359	0.734528	0.628183	0.929852	0.823879	0.977723	0.994188	1.0271	0.948574	0.995345	0.804005	1.08131	1.04421	0.957312	1.02328	0.933931	1.12719	0.890997	0.884587	1.04437	0.864692	0.890493	0.984675	1.06325	1.05224	0.734974	0.770072	0.926868	0.889727	0.885769	0.95711	0.777295	1.17274	0.978326	NA	0.796968	0.841319	NA	0.727647	0.609678	0.932987	0.992007	0.974044	0.852526	1.04579	0.884327
SA	33	0.770358	0.619432	0.747826	0.874304	1.08086	1.56564	0.94751	1.02047	0.971986	NA	1.10665	1.00396	0.75129	0.855948	0.97237	1.14529	0.989911	0.845345	1.26752	0.703011	0.80412	0.790215	0.900132	0.942145	1.07191	1.19813	1.10622	0.88774	0.917876	0.837679	0.93612	1.00069	1.10382	0.995307	1.02822	0.955937	1.04051	0.865311	0.830947	0.850601	1.04848	0.90353	1.00442	1.19909	1.01594	0.910125	1.12931	0.955857
SA	34	0.693366	0.575533	0.747698	1.01559	1.08601	1.21492	0.990426	0.999246	1.10532	1.06665	1.03995	1.1302	0.703385	0.858247	1.00204	1.06817	0.973219	0.724654	1.30353	0.748132	0.830573	0.948825	0.880233	0.890006	1.01902	1.21792	1.00233	0.993667	0.910403	0.804156	1.05918	1.0379	1.05433	0.924145	1.03837	1.06009	1.12039	0.895911	0.753978	1.00753	0.918336	0.740185	1.00915	0.913447	0.978744	0.929979	1.11764	1.11543
SpC	9	0.41111	0.42076	0.439407	0.445978	0.917765	1.64965	0.773125	0.91263	0.852346	0.968334	0.93665	0.947268	0.843058	1.00092	1.02916	1.01401	0.976745	0.820846	NA	0.806565	0.925416	NA	0.879254	0.806511	1.05069	0.933464	1.07723	0.762889	0.89447	0.63963	0.787826	0.888957	1.07524	0.806532	1.11832	1.11457	NA	0.843588	0.723066	0.934849	0.893101	0.675107	0.953104	0.732627	1.06044	1.233	0.924382	0.863746
SpC	12	0.264627	0.282835	0.433686	0.412476	0.417643	0.784125	0.929621	0.871895	0.963137	0.95097	0.881398	1.0328	0.625938	0.903489	1.02133	1.03365	0.994005	0.808758	1.14307	0.759725	0.698332	0.824277	0.901815	0.898891	1.19886	1.05662	1.10541	0.821219	0.852535	0.822432	0.831467	0.94205	1.08158	0.850985	1.27965	1.03256	1.09126	0.770249	0.718586	1.03143	0.732624	0.646937	0.926874	0.884522	1.08076	1.09112	0.893403	0.781171
SpC	77	0.63087	0.727166	0.877095	0.828885	0.682906	1.33342	0.882495	0.852783	0.905479	0.950298	0.80968	1.03754	0.809114	0.869124	0.877973	0.921329	0.993117	0.884904	0.962347	0.779704	0.882468	0.895878	0.855813	0.815608	1.1755	0.996429	0.958574	0.821892	0.831339	0.886279	0.817815	0.836976	0.949162	NA	0.964744	0.823199	0.913833	0.654808	0.663985	0.980652	0.900712	0.698853	0.969374	0.972771	1.02022	1.21388	1.00181	0.940501
SpC	79	0.834729	0.570585	1.15119	0.653392	1.00043	1.35231	0.811891	0.885341	0.903226	1.02553	0.934391	1.02054	0.798429	0.973295	0.981589	1.05963	0.986576	0.757889	1.22024	0.716777	0.939693	0.860207	0.817679	0.851555	0.982359	1.12837	1.05898	0.893326	0.982922	0.749759	0.951818	0.960138	1.0234	NA	1.02961	1.07464	1.04573	0.851504	0.797599	1.0034	0.790884	0.692525	0.978179	0.907318	1.11247	0.986682	0.984705	0.893443
SpC	80	0.847484	0.788041	0.619985	0.977815	0.899194	1.46688	0.90638	0.943074	0.982111	0.866576	0.810833	1.04912	0.855606	0.85375	1.03834	0.889948	0.996851	0.914127	1.12653	0.757004	0.86972	NA	0.78167	0.763869	1.10361	0.900563	0.932408	0.936628	0.909022	0.843786	0.966267	0.978539	1.07354	0.647532	1.05667	0.918582	NA	0.834362	0.723421	0.996001	NA	0.797561	0.934206	0.858734	0.927022	1.05809	0.938348	0.856564
[truncated: 33 more columns]
